# Supplementary material for: A human coronavirus evolves antigenically to escape antibody immunity
Source: PLoS Pathog. 2021 Apr 8;17(4):e1009453. doi: 10.1371/journal.ppat.1009453 (PMC8031418; doi:10.1371/journal.ppat.1009453)
Supplement: S1 Data — This FASTA alignment is at https://github.com/jbloomlab/CoV_229E_antigenic_drift/blob/master/results/spikes_aligned_codon.fasta (TXT) [file ppat.1009453.s006.txt]

>HCoV-229E-11/6/79
ATGTTTGTTTTACTTGTTGCATATGCCTTGTTGCATATTGCTGGTTGTCAAACTACAAAT
GGGCTGAACACTAGTCACTCTGTTTGCAACGGCTGTGTTGGTTATTCAGAAAATGTATTT
GCTGTTGAGAGTGGTGGTTATATACCCTCCGACTTTGCATTTAATAATTGGTTCCTTCTA
ACTAATACCTCATCTGTTGTAGACGGTGTTGTGAGGAGTTTTCAGCCTTTGTTGCTTAAT
TGCTTATGGTCTGTTTCTGGCTCGCGGTTTACTACTGGTTTTGTCTATTTTAATGGTACT
GGGAGAGGTGATTGTAAAGGTTTTTCTTCAAACGTTTCGTCTGATGTCATACGTTACAAC
ATCAATTTTGAAGAAAACCTTAGACGTGGAACCATTTTGTTTAAAACATCTTATGGTGTT
GTTGTGTTTTATTGTACCAACAACACTTTAGTTTCAGGTGATGCTCACATACCATTTGGT
ACAGTTTTGGGCAATTTTTATTGCTTTGTAAATACTACTATTGGCAATGAAACTACGTCT
TCTTTTGTGGGTGCACTACCTAAGACAGTTCGTGAGTTTGTTATTTCACGCACAGGACAT
TTCTATATTAATGGCTATCGCTATTTCACTTTAGGTAATGTAGAAGCCGTTAATTTCAAT
GTCACTAATGCAGAAACCACTGTTTGTACTGTTGCGTTAGCTTCTTATGCTGACGTTTTG
GTTAATGTGTCACAAACCGCTATTGCTAATATAATTTATTGCAACTCTGTTATTAACAGA
CTGAGATGTGACCAGTTGTCCTTTGATGTACCAGATGGTTTTTATTCCACAAGCCCTATT
CAATCCGTTGAGCTACCTGTGTCTATTGTGTCGCTACCTGTTTATCACAAACATACGTTT
ATTGTGTTGTACGTTGACTTCAAACCTCAGAGTGGCGGTGGCAAGTGCTATAACTGTCGT
CCTGCTGTTGTTAATATTACACTTGCCAATTTTAATGAAACTAAAGGGCCTTTGTGTGTT
GAAACATCACACTTCACTACCAAATAC---GTT---GCTGCCAATGTTGGTAGGTGGAGT
GCTAGTATTAACACGGGAAATTGCCCTTTTTCTTTTGGCAAAGTTAATAACTTTGTTAAA
TTTGGCAGTGTATGTTTTTCGCTAAAGGATATACCCGGTGGTTGCGCAATGCCTATAGTG
GCTAATTTGGCTTATATTAATTCTTATACTATAGGCTCATTGTATGTTTCTTGGAGTGAT
GGTGATGGAATTACTGGCGTCCCAAAACCTGTTGAGGGTGTTAGTTCCTTTATGAATGTT
ACATTGAACAAATGTACTAAATATAACATTTATGATGTATCTGGTGTGGGTGTTATTCGC
ATTAGCAATGACACCTTTCTTAATGGAATTACGTACACATCAACTTCAGGTAACCTTCTG
GGTTTTAAAGATGTTACTAATGGCACCATCTACTCTATCACTCCTTGTAACCCACCAGAT
CAGCTTGTTGTTTATCAGCAAGCTGTTGTTGGTGCTATGTTGTCTGAAAATTTTACTAGT
TACGGCTTTTCTAATGTTGTAGAACTGCCGAAATTTTTCTATGCGTCCAATGGCACTTAT
AATTGCACAGACGCTGTTTTAACTTATTCTAGTTTTGGCGTTTGTGCAGATGGTTCTATA
ATTGCTGTTCAACCACGTAATGTTTCATATGATAGTGTTTCAGCTATCGTCACAGCTAAT
TTGTCTATACCTTCCAATTGGACCACTTCGGTCCAGGTTGAGTATTTACAAATTACAAGT
ACACCTATCGTTGTTGATTGCTCCACTTATGTTTGCAATGGTAATGTGCGCTGTGTTGAA
TTGCTTAAGCAGTATACTTCTGCTTGTAAAACTATTGAAGACGCCTTAAGAAATAGCGCC
ATGCTGGAGTCTGCAGATGTTAGTGAGATGCTCACTTTTGACAAGAAAGCGTTTACACTT
GCTAATGTTAGTAGTTTTGGTGACTACAACCTTAGCAGCGTTATACCTAGCTTGCCCACA
AGTGGTAGTAGAGTGGCTGGTCGCAGTGCCATAGAAGACATACTTTTTAGCAAACTTGTT
ACGTCTGGACTTGGCACTGTGGACGCAGACTACAAAAAGTGCACTAAGGGTCTTTCCATT
GCTGACTTGGCTTGTGCCCAATATTATAATGGCATTATGGTTTTGCCTGGCGTCGCTGAT
GCTGAACGAATGGCCATGTATACAGGTTCTTTAATTGGTGGAATTGCTTTAGGAGGTCTT
ACATCAGCCGCTTCAATACCATTTTCATTAGCAATTCAGGCACGTTTAAATTATGTTGCA
TTGCAGACTGATGTTTTACAAGAAAATCAGAAAATTCTTGCTGCATCTTTTAATAAAGCA
ATGACCAACATAGTAGATGCCTTTACTGGTGTTAATGATGCTATTACACAAACTTCACAA
GCTCTACAAACAGTTGCTACTGCACTTAACAAGATCCAGGATGTTGTTAATCAACAAGGC
AACTCATTGAACCATTTAACTTCTCAGTTGAGGCAGAATTTTCAAGCCATCTCTAGCTCT
ATTCAGGCTATCTATGACAGACTTGATATTATTCAGGCTGATCAACAAGTAGATAGGCTG
ATTACTGGTAGATTGGCTGCTTTGAATGTATTCGTTTCTCATACATTGACTAAGTACACT
GAAGTTCGTGCTTCCAGACAGCTTGCACAACAAAAAGTGAATGAGTGTGTCAAATCCCAG
TCTAAGCGCTATGGCTTCTGTGGAAATGGCACGCACATTTTCTCACTTGTTAATGCTGCT
CCTGAGGGGCTTGTTTTTCTCCATACTGTCTTGTTGCCGACACAATATAAGGATGTTGAA
GCGTGGTCTGGGTTGTGCGTTGATGGTAGAAACGGTTATGTGTTGCGACAACCTAATCTT
GCTCTTTACAAAGAAGGCAATTATTATAGAATTACATCTCGCATAATGTTTGAACCACGT
ATTCCTACTATGGCAGATTTTGTCCAAATTGAAAATTGCAATGTCACATTTGTTAACATT
TCTCGCTCTGAGTTGCAAACCATTGTGCCAGAGTATATTGATGTTAATAAGACGCTGCAA
GAATTAAGTTACAAATTGCCAAATTACACTGTTCCAGACCTAGTTGTCGAACAGTACAAC
CAGACTATTTTGAATTTGACCAGTGAAATTAGCACCCTTGAAAATAAATCTGCGGAGCTT
AATTACACTGTTCAAAAACTGCAAACTCTGATTGACAACATAAATAGCACATTAGTTGAC
TTAAAGTGGCTCAACCGGGTTGAGACTTATATCAAGTGGCCGTGGTGGGTGTGGTTGTGC
ATTTCAGTCGTGCTCATCTTTGTGGTGAGTATGTTGCTATTATGTTGTTGTTCTACTGGT
TGCTGTGGCTTCTTTAGTTGTTTTGCATCTTCTATTAGAGGTTGTTGTGAATCAACTAAA
CTTCCTTATTACGACGTTGAAAAGATCCACATACAG
>HCoV-229E-16/6/82
ATGTTTGTTTTACTTGTTGCATATGCCTTGTTGCATATTGCTGGTTGTCAAACTACAAAT
GGGCTGAACACTAGTCACTCTGTTTGCAACGGCTGTGTTGGTCATTCAGAAAATGTATTT
GCTGTTGAGAGTGGTGGTTATATACCCTCCGACTTTGCATTTAATAATTGGTTCCTTCTA
ACTAATACCTCATCTGTTGTAGACGGTGTTGTGAGGAGTTTTCAGCCTTTGTTGCTTAAT
TGCTTATGGTCTGTTTCTGGCTCGCGGTTTACTACTGGTTTTGTCTATTTTAATGGTACT
GGGAGAGGTGATTGTAAAGGTTTTTCTTCAAACGTTTCGTCTGATGTCATACGTTACAAC
ATCAATTTTGAAGAAAACCTTAGACGTGGAACCATTTTGTTTAAAACATCTTATGGTGTT
GTTGTGTTTTATTGTACCAACAACACTTTAGTTTCAGGTGATGCTCACATACCATTTGGT
ACAGTTTTGGGCAATTTTTATTGCTTTGTAAATACTACTATTGGCAATGAAACTACGTCT
TCTTTTGTGGGTGCACTACCTAAGACAGTTCGTGAGTTTGTTATTGCACGCACAGGACAT
TTCTATATTAATGGCTATCGCTATTTCACTTTAGGTAATGTAGAAGCCGTTAATTTCAAT
GTCACTAATGCAGAAACCACTGTTTGTACTGTTGCGTTAGCTTCTTATGCTGACGTTTTG
GTTAATGTGTCACAAACTGCTATTGCTAATATAATTTATTGCAACTCTGTTATTAACAGA
CTGAGATGTGACCAGTTGTCCTTTGATGTACCAGATGGTTTTTATTCCACAAGCCCTATT
CAATCCGTTGAGCTACCTGTGTCTATTGTGTCGCTACCTGTTTATCATAAACATACGTTT
ATTGTGTTGTACGTTGACTTCAAACCTCAGAGTGGCGGTGGCAGGTGCTATAACTGTCGT
CCTGCTGTTGTTAATATTACACTGGCCAATTTTAATGAAACTAAAGGGCCTTTGTGTGTT
GAAACATCACACTTCACTACCAAATAC---GTT---GCTGCCAATGTTGGTAGGTGGAGT
GCTAGTATTAACACTGGAAATTGCCCTTTTTCTTTTGGCAAAGTTAATAACTTTGTTAAA
TTTGGCAGTGTATGTTTTTCGCTAAAGGATATACCCGGTGGTTGCGCAATGCCTATAGTG
GCTAATTTGGCTTATATTAATTCTTATACTATAGGCTCATTGTATGTTTCTTGGAGTGAT
GGTGATGGAATTACTGGCGTCCCAAAACCTGTTGAGGGTGTTAGTTCCTTTATGAATGTT
ACATTGAACAAATGTACTAAATATAACATTTATGATGTATCTGGTGTGGGTGTTATTCGC
ATTAGCAATGACACCTTTCTTAATGGAATTACGTACACATCAACTTCAGGTAACCTTCTG
GGTTTTAAAGATGTTACTAATGGCACCATCTACTCTATCACTCCTTGTAACCCACCAGAT
CAGCTTGTTGTTTATCAGCAAGCTGTTGTTGGTGCTATGTTGTCTGAAAATTTTACTAGT
TACGGCTTTTCTAATGTTGTAGAACTGCCGAAATTTTTCTATGCGTCCAATGGCACTTAT
AATTGCACAGACGCTGTTTTAACTTATTCTAGTTTTGGCGTTTGTGCAGATGGTTCTATA
ATTGCTGTTCAACCACGTAATGTTTCATATGATAGTGTTTCAGCTATCGTCACAGCTAAT
TTGTCTATACCTTCCAATTGGACCACTTCGGTCCAGGTTGAGTATTTACAAATTACAAGT
ACACCTATCGTAGTTGATTGCTCCACTTATGTTTGCAATGGTAATGTGCGCTGTGTTGAA
TTGCTTAAGCAGTATACTTCTGCTTGTAAAACTATTGAAGACGCCTTAAGAAATAGCGCC
ATGCTGGAGTCTGCAGATGTTAGTGAGATGCTCACTTTTGACAAGAAAGCGTTTACACTT
GCTAATGTTAGTAGTTTTGGTGAATACAACCTCAGCAGCGTTGTACCTAGCTTGCCCACA
AGTGGTAGTAGAGTGGCTGGTCGCAGTGCCATAGAAGACATACTTTTTAGCAAACTTGTT
ACGTCTGGACTTGGCACTGTGGATGCAGACTACAAAAAGTGCACTAAGGGTCTTTCCATT
GCTGACTTGGCTTGTGCTCAATATTATAATGGCATTATGGTTTTGCCTGGCGTCGCTGAT
GCTGAACGAATGGCCATGTATACAGGTTCTTTAATTGGTGGAATTGCTTTAGGAGGTCTT
ACATCAGCCGCTTCAATACCATTTTCATTAGCAATTCAGGCACGTTTAAATTATGTTGCA
TTGCAGACTGATGTTTTACAAGAAAATCAGAAAATTCTTGCTGCATCTTTTAATAAAGCA
ATGACCAACATAGTAGATGCCTTTACTGGTGTTAATGATGCTATTACACAAACTTCACAA
GCTCTACAAACAGTTGCTACTGCACTTAACAAGATCCAGGATGTTGTTAATCAACAAGGC
AACTCATTGAACCATTTAACTTCTCAGTTGAGGCAGAATTTTCAAGCCATCTCTAGCTCT
ATTCAGGCTATCTATGACAGACTTGATATTATTCAGGCTGATCAACAAGTAGATAGGCTG
ATTACTGGTAGATTGGCTGCTTTGAATGTATTCGTTTCTCATACATTGACTAAGTACACT
GAAGTTCGTGCTTCCAGACAGCTTGCACAACAAAAAGTGAATGAGTGTGTCAAATCCCAG
TCTAAGCGCTATGGCTTCTGTGGAAATGGCACGCACATTTTCTCACTTGTTAATGCTGCT
CCTGAGGGGCTTGTTTTCCTCCATACTGTCTTGTTGCCGACACAATATAAGGATGTTGAA
GCGTGGTCTGGGTTGTGCGTTGATGGTAGAAACGGTTATGTGTTGCGACAACCTAATCTT
GCTCTTTACAAAGAAGGCAATTATTATAGAATTACATCTCGCATAATGTTTGAACCACGT
GTTCCTACCATGGCAGATTTTGTCCAAATTGAAAATTGCAATGTCACATTTGTTAACATT
TCTCGCTCTGAGTTGCAAACCATTGTGCCAGAGTATATTGATGTTAATAAGACGCTGCAA
GAATTAAGTTACAAATTGCCAAATTACACTGTTCCAGACCTAGTTGTCGAACAGTACAAT
CAGACTATTTTGAATTTGACCAGTGAAATTAGCACCCTTGAAAATAAATCTGCGGAGCTT
AATTACACTGTTCAAAAACTGCAAACTCTGATTGACAACATAAATAGCACATTAGTTGAC
TTAAAGTGGCTCAACCGGGTTGAGACTTATATCAAGTGGCCGTGGTGGGTGTGGTTGTGC
ATTTCAGTCGTGCTCATCTTTGTGGTGAGTATGTTGCTATTATGTTGTTGTTCTACTGGT
TGCTGTGGCTTCTTTAGTTGTTTTGCATCTTCTATTAGAGGTTGTTGTGAATCAACTAAA
CTTCCTTATTACGACGTTGAAAAGATCCACATACAG
>HCoV-229E-22/9/82
ATGTTTGTTTTACTTGTTGCATATGCCTTGTTGCATATTGCTGATTGTCAAACTACAAAT
GGGCTGAACACTAGTCACTCTGTTTGCAACGGCTGTGTTGGTCATTCAGAAAATGTATTT
GCTGTTGAGAGTGGTGGTTATATACCCTCCGACTTTGCATTTAATAATTGGTTCCTTTTA
ACTAATACCTCATCTGTTGTAGACGGTGTTGTGAGGAGTTTTCAGCCTTTGTTGCTTAAT
TGCTTATGGTCTGTTTCTGGCTCGCGGTTTACTACTGGTTTTGTCTATTTTAATGGTACT
GGGAGAGGTGATTGTAAAGGTTTTTCTTCAAACGTTTCGTCTGATGTCATACGTTACAAC
ATCAATTTTGAAGAAAACCTTAGACGTGGAACCATTTTGTTTAAAACATCTTATGGTGTT
GTTGTGTTTTATTGTACCAACAACACTTTAGTTTCAGGTGATGCTCACATACCATTTGGT
ACAGTTTTGGGCAATTTTTATTGCTTTGTAAATACTACTATTGGCAATGAAACTACGTCT
TCTTTTGTTGGTGCACTACCTAAGACAGTTCGTGAGTTTGTTATTTCACGCACAGGACAT
TTTTATATTAATGGCTATCGCTATTTCACTTTAGGTAATGTAGAAGCCGTTAATTTCAAT
GTCACTAATGCAGAAACCACTGTTTGTACTGTTGCGTTAGCTTCTTATGCTGACGTTTTG
GTTAATGTGTCACAAACCGCTATTGCTAATATAATTTATTGCAACTCTGTTATTAACAGA
CTGAGATGTGACCAGTTGTCCTTTGATGTACCAGATGGTTTTTATTCCACAAGCCCTATT
CAATCCGTTGAGCTACCTGTGTCTATTGTGTCGCTACCTGTTTATCACAAACATACGTTT
ATTGTGTTGTACGTTGACTTCAAACCTCAGAGTGGCGGTGGCAAGTGCTATAACTGTCGT
CCTGCTGTTGTTAATATTACACTGGCCAATTTTAATGAAACTAAAGGGCCTTTGTGTGTT
GAAACATCACACTTCACTACCAAATAC---GTT---GCTGCCAATGTTGGTAGGTGGAGT
GCTAGTATTAACACGGGAAATTGCCCTTTTTCTTTTGGCAAAGTTAATAACTTTGTTAAA
TTTGGCAGTGTATGTTTTTCGCTAAAGGATATACCCGGTGGTTGCGCAATGCCTATAGTG
GCTAATTTGGCTTATATTAATTCTTATACTATAGGCTCATTGTATGTTTCTTGGAGTGAT
GGTGATGGAATTACTGGCGTCCCAAAACCTGTTGAGGGTGTTAGTTCCTTTATGAATGTT
ACATTGAACAAATGTACTAAATATAACATTTATGATGTATCTGGTGTGGGTGTTATTCGC
ATTAGCAATGACACCTTTCTTAATGGAATTACGTACACATCAACTTCAGGTAACCTTCTG
GGTTTTAAAGATGTTACTAATGGCACCATCTACTCTATCACTCCTTGTAACCCACCAGAT
CAGCTTGTTGTTTATCAGCAAGCTATTGTTGGTGCTATGTTGTCTGAAAATTTTACTAGT
TACGGCTTTTCTAATGTTGTAGAACTGCCGAAATTTTTCTATGCGTCCAATGGCACTTAT
AATTGCACAGACGCTGTTTTAACTTATTCTAGTTTTGGCGTTTGTGCAGATGGTTCTATA
ATTGCTGTTCAACCACGTAATGTTTCATATGATAGTGTTTCAGCTATCGTCACAGCTAAT
TTGTCTATACCTTCCAATTGGACCACTTCGGTCCAGGTTGAGTATTTACAAATTACAAGT
ACACCTATCGTAGTTGATTGCTCCACTTATGTTTGCAATGGTAATGTGCGCTGTGTTGAA
TTGCTTAAGCAGTATACTTCTGCTTGTAAAACTATTGAAGACGCCTTAAGAAATAGCGCC
ATGCTGGAGTCTGCAGATGTTAGTGAGATGCTCACTTTTGACAAGAAAGCGTTTACACTT
GCTAATGTTAGTAGTTTTGGTGACTACAACCTTAGCAGCGTTATACCTAGCTTGCCCACA
AGTGGTAGTAGAGTGGCTGGTCGCAGTGCCATAGAAGACATACTTTTTAGCAAACTTGTT
ACGTCTGGACTTGGCACTGTGGACGCAGACTACAAAAAGTGCACTAAGGGTCTTTCCATT
GCTGACTTGGCTTGTGCCCAATATTATAATGGCATTATGGTTTTGCCTGGCGTCGCTGAT
GCTGAACGAATGGCCATGTATACAGGTTCTTTAATTGGTGGAATTGCTTTAGGAGGTCTT
ACATCAGCCGCTTCAATACCATTTTCATTAGCAATTCAGGCACGTTTAAATTATGTTGCA
TTGCAGACTGATGTTTTACAAGAAAATCAGAAAATTCTTGCTGCATCTTTTAATAAAGCA
ATGACCAACATAGTAGATGCCTTTACTGGTGTTAATGATGCTATTACACAAACTTCACAA
GCTCTACAAACAGTTGCTACTGCACTTAACAAGATCCAGGATGTTGTTAATCAACAAGGC
AACTCATTGAACCATTTAACTTCTCAGTTGAGGCAGAATTTTCAAGCCATCTCTAGCTCT
ATTCAGGCTATTTATGACAGACTTGATATTATTCAGGCTGATCAACAAGTAGATAGGCTG
ATTACTGGTAGATTGGCTGCTTTGAATGTATTCGTTTCTCATACATTGACTAAGTACACT
GAAGTTCGTGCTTCCAGACAGCTTGCACAACAAAAAGTGAATGAGTGTGTCAAATCCCAG
TCTAAGCGCTATGGCTTCTGTGGAAATGGCACGCACATTTTCTCACTTGTTAATGCTGCT
CCTGAGGGGCTTGTTTTTCTCCATACTGTCTTGTTGCCGACACAATATAAGGATGTTGAA
GCGTGGTCTGGGTTGTGCGTTGATGGTAGAAACGGTTATGTGTTGCGACAACCTAATCTT
GCTCTTTACAAAGAAGGCAATTATTATAGAATTACATCTCGCATAATGTTTGAACCACGT
ATTCCTACCATGGCAGATTTTGTCCAAATTGAAAATTGCAATGTCACATTTGTTAACATT
TCTCGCTCTGAGTTGCAAACCATTGTGCCAGAGTATATTGATGTTAATAAGACGCTGCAA
GAATTAAGTTACAAATTGCCAAATTACACTGTTCCAGACCTAGTTGTCGAACAGTACAAC
CAGACTATTTTGAATTTGACCAGTGAAATTAGCACCCTTGAAAATAAATCTGCGGAGCTT
AATTACACTGTTCAAAAACTGCAAACTCTGATTGACAACATAAATAGCACATTAGTTGAC
TTAAAGTGGCTCAACCGGGTTGAGACTTATATCAAGTGGCCGTGGTGGGTGTGGTTGTGC
ATTTCAGTCGTGCTCATCTTTGTGGTGAGTATGTTGCTATTATGTTGTTGTTCTACTGGT
TGCTGTGGCTTCTTTAGTTGTTTTGCATCTTCTATTAGAGGTTGTTGTGAATCAACTAAA
CTTCCTTATTACGACGTTGAAAAGATCCACATACAG
>HCoV-229E-6/10/82
ATGTTTGTTTTACTTGTTGCATATGCCTTGTTGCATATTGCTGGTTGTCAAACTACAAAT
GGGCTGAACACTAGTCACTCTGTTTGCAACGGCTGTGTTGGTCATTCAGAAAATGTATTT
GCTGTTGAGAGTGGTGGTTATATACCCTCCGACTTTGCATTTAATAATTGGTTCCTCTTA
ACTAATACCTCATCTGTTGTAGATGGTGTTGTGAGGAGTTTTCAGCCTTTGTTGCTTAAT
TGCTTATGGTCTGTTTCTGGCTCGCGGTTTACTACTGGTTTTGTCTATTTTAATGGTACT
GGGAGAGGTGATTGTAAAGGTTTTTATTCAAATGCTTCGTCTGATGTCATACGTTACAAC
ATCAATTTTGAAGAAAACCTTAGACGTGGAACCATTTTGTTTAAAACATCTTATGGTGTT
GTTGTGTTTTATTGTACCAACAACACTTTAGTTTCAGGTGATGCTCACATACCATTTGGT
ACAGTTTTGGGCAATTTTTATTGCTTTGTAAATACTACTATTGGCAATGAAACTACGTCT
GCTTTTGTGGGTGCACTACCTAAGACAGTTCGTGAGTTTGTTATTTCACGCACAGGACAT
TTCTATATTAATGGCTATCGCTATTTCACTTTAGGTAATGTAGAAGCCGTTAATTTCAAT
GTCACTAATGCAGAAACCACTGTTTGTACTGTTGCGTTAGCTTCTTATGCTGACGTTTTG
GTTAATGTGTCACAAACCGCTATTGCTAATATAATTTATTGCAACTCTGTTATTAACAGA
CTGAGATGTGACCAGTTGTCCTTTGATGTACCAGATGGTTTTTATTCCACAAGCCCTATT
CAATCCGTTGAGCTACCTGTGTCTATTGTGTCGCTACCTGTTTATCACAAACACACGTTT
ATTGTGTTGTATGTTGACTTCAAACTTCAGAGTGGCGTTGGCAGGTGCTTTAACTGTCGT
CCTGCTGTTGTTAATATTACACTGGCCAATTTTAATGAAACTAAAGGGCCTTTGTGTGTT
GACACATCACACTTCACTACCAAATAC---GTT---GGTGCCAATTTTGGTAGGTGGAGT
GCTAGTATTAACACGGGAAATTGCCCTTTTTCTTTTGGCAAAGTTAATAACTTTGTTAAA
TTTGGCAGTGTATGTTTTTCGCTAAAGGATATACCCGGTGGTTGCGCAATGCCTATAGTG
GCTAATTTGGCTTATCTTAATTCTTATACTATAGGCTCATTGTATGTTTCTTGGAGTGAT
GGTGATGTAATTACTGGCGTCCCAAAACCTGTTGAGGGTGTTAGTTCCTTTATGAATGTT
ACATTGAACAAATGTACTAAATATAACATTTATGATGTATCTGGTGTGGGTGTTATTCGC
ATTAGCAATGACACCTTTCTTAATGGAATTACGTACACATCAACTTCAGGTAACCTTCTG
GGTTTTAAAGATGTTACTAATGGCACCATCTACTCTATCACTCCTTGTAACCCACCAGAT
CAGCTTGTTGTTTATCAGCAAGCTGTTGTTGGTGCTATGTTGTCTGAAAACTTTACTAGT
TACGGCTTTTCTAATGTTGTAGAAATGCCGAAATTTTTCTATGCGTCCAATGGCACTTAT
AATTGCACAGACGCTGTTTTAACTTATTCTAGTTTTGGCGTTTGTGCAGATGGTTCTATA
ATTGCTGTTCAACCACGTAATGTTTCATATGATAGTGTTTCAGCTATCGTCACAGCTAAT
TTGTCTATACCTTCCAATTGGACCACTTCGGTCCAGGTTGAGTATTTACAAATTACAAGT
ACACCTATCGTAGTTGATTGCTCCACTTATGTTTGCAATGGTAATGTGCGCTGTGTTGAA
TTGCTTAAGCAGTATACTTCTGCTTGTAAAACTATTGAAGACGCCTTAAGAAATAGCGCC
ATGCTGGAGTCTGCAGATGTTAGTGAGATGCTCACTTTTGACAAGAAAGCGTTTACACTT
GCTAATGTTAGTAGTTTTGGTGACTACAACCTTAGCAGTGTTATACCTAGCTTGCCCACA
AGTGGTAGTAGAGTGGCTGGTCGCAGTGCCATAGAAGACATACTTTTTAGCAAACTTGTT
ACGTCTGGACTTGGCACTGTGGACGCAGACTACAAAAAGTGCACTAAGGGTCTTTCCATT
GCTGACTTGGCTTGTGCCCAATATTATAATGGCATTATGGTTTTGCCTGGCGTCGCTGAT
GCTGAACGAATGGCCATGTATACAGGTTCTTTAATTGGTGGAATTGCTTTAGGAGGTCTT
ACATCAGCCGCTTCAATACCATTTTCATTAGCAATTCAGTCACGTTTAAATTATGTTGCA
TTGCAGACTGATGTTTTACAAGAAAATCAGAAAATTCTTGCTGCATCTTTTAATAAAGCA
ATGACCAACATAGTAGATGCCTTTACTGGTGTTAATGATGCTATTACACAAACTTCACAA
GCTCTACAAACAGTTGCTACTGCACTTAATAAGATCCAGGATGTTGTTAATCAACAAGGC
AACTCATTGAACCATTTAACTTCTCAGTTGAGGCAGAATTTTCAAGCCATCTCTAGCTCT
ATTCAGGCTATCTATGACAGACTTGATATTATTCAGGCTGATCAACAAGTAGATAGGCTG
ATTACTGGTAGATTGGCTGCTTTGAATGTATTCGTTTCTCATACATTGACTAAGTACACT
GAAGTTCGTGCTTCCAGACAGCTTGCACAACAAAAAGTGAATGAGTGTGTCAAATCCCAG
TCTAAGCGCTATGGCTTCTGTGGAAATGGCACGCACATTTTCTCAATTGTTAATGCTGCT
CCTGAGGGGCTTGTTTTTCTCCATACTGTCTTGTTGCCGACACAATATAAGGATGTTGAA
GCGTGGTCTGGGTTGTGCGTTGATGGTAGAAACGGTTATGTGTTGCGACAACCTAATCTT
GCTCTTTACAAAGAAGGCAATTATTATAGAATTACATCTCGCATAATGTTTGAACCACGT
ATTCCTACCATGGCAGATTTTGTCCAAATTGAAAATTGCAATGTCACGTTTGTTAACATT
TCTCGCTCTGAGTTGCAAACCATTGTGCCAGAGTATATTGATGTTAATAAGACGCTGCAA
GAATTAAGTTACAAATTGCCAAATTACACTGTTCCAGACCTAGTTGTCGAACAGTACAAC
CAGACTATTTTGAATTTGACCAGTGAAATTAGCACCCTTGAAAATAAATCTGCGGAGCTT
AATTACACTGTTCAAAAACTGCAAACTCTGATTGACAACATAAATAGCACATTAGTTGAC
TTAAAGTGGCTCAACCGGGTTGAGACTTATATCAAGTGGCCGTGGTGGGTGTGGTTGTGC
ATTTCAGTCGTGCTCATCTTTGTGGTGAGTATGTTGCTATTATGTTGTTGTTCTACTGGT
TGCTGTGGCTTCTTTAGTTGTTTTGCATCTTCTATTAGAGGTTGTTGTGAATCAACTAAA
CTTCCTTATTACGACGTTGAAAAGATCCACATACAG
>HCoV-229E-8/11/82b
ATGTTTGTTTTACTTGTTGCATATGCCTTGTTGCATATTGCTGGTTGTCAAACTACAAAT
GGGCTGAACACTAGTCACTCTGTTTGCAACGGCTGTGTTGGTCATTCAGAAAATGTATTT
GCTGTTGAGAGTGGTGGTTATATACCCTCCGACTTTGCATTTAATAATTGGTTCCTTCTA
ACTAATACCTCATCTGTTGTAGACGGTGTTGTGAGGAGTTTTCAGCCTTTGTTGCTTAAT
TGCTTATGGTCTGTTTCTGGCTCGCGGTTTACTACTGGTTTTGTCTATTTTAATGGTACT
GGGAGAGGTGATTGTAAAGGTTTTTCTTCAAACGTTTCGTCTGATGTCATACGTTACAAC
ATCAATTTTGAAGAAAACCTTAGACGTGGAACCATTTTGTTTAAAACATCTTATGGTGTT
GTTGTGTTTTATTGTACCAACAACACTTTAGTTTCAGGTGATGCTCACATACCATTTGGT
ACAGTTTTGGGCAATTTTTATTGCTTTGTAAATACTACTATTGGCAATGAAACTACGTCT
TCTTTTGTGGGTGCACTACCTAAGACAGTTCGTGAGTTTGTTATTGCACGCACAGGACAT
TTCTATATTAATGGCTATCGTTATTTCACTTTAGGTAATGTAGAAGCCGTTAATTTCAAT
GTCACTAATGCAGAAACCACTGTTTGTACTGTTGCGTTAGCTTCTTATGCTGACGTTTTG
GTTAATGTGTCACAAACTGCTATTGCTAATATAATTTATTGCAACTCTGTTATTAACAGA
CTGAGATGTGACCAGTTGTCCTTTGATGTACCAGATGGTTTTTATTCCACAAGCCCTATT
CAATCCGTTGAGCTACCTGTGTCTATTGTGTCGCTACCTGTTTATCATAAACATACGTTT
ATTGTGTTGTACGTTGACTTCAAACCTCAGAGTGGCGGTGGCAAGTGCTATAACTGTCGT
CCTGCTGTTGTTAATATTACACTGGCCAATTTTAATGAAACTAAAGGGCCTTTGTGTGTT
GAAACATCACACTTCACTACCAAATAC---GTT---GCTGCCAATGTTGGTAGGTGGAGT
GCTAGTATTAACACTGGAAATTGCCCTTTTTCTTTTGGCAAAGTTAATAACTTTGTTAAA
TTTGGCAGTGTATGTTTTTCTCTAAAGGATATACCCGGTGGTTGCGCAATGCCTATAGTG
GCTAATTTGGCTTATATTAATTCTTATACTATAGGCTCATTGTATGTTTCTTGGAGTGAT
GGTGATGGAATTACTGGCGTCCCAAAACCTGTTGAGGGTGTTAGTTCCTTTATGAATGTT
ACATTGAACAAATGTACTAAATATAACATTTATGATGTATCTGGTGTGGGTGTTATTCGC
ATTAGCAATGACACCTTTCTTAATGGAATTACGTACACATCAACTTCAGGTAACCTTCTG
GGTTTTAAAGATGTTACTAATGGCACCATCTACTCTATCACTCCTTGTAACCCACCAGAT
CAGCTTGTTGTTTATCAGCAAGCTGTTGTTGGTGCTATGTTGTCTGAAAATTTTACTAGT
TACGGCTTTTCTAATGTTGTAGAACTGCCGAAATTTTTCTATGCGTCCAATGGCACTTAT
AATTGCACAGACGCTGTTTTAACTTATTCTAGTTTTGGCGTTTGTGCAGATGGTTCTATA
ATTGCTGTTCAACCACGTAATGTTTCATATGATAGTGTTTCAGCTATCGTCACAGCTAAT
TTGTCTATACCTTCCAATTGGACCACTTCGGTCCAGGTTGAGTATTTACAAATTACAAGT
ACACCTATCGTAGTTGATTGCTCCACTTATGTTTGCAATGGTAATGTGCGCTGTGTTGAA
TTGCTTAAGCAGTATACTTCTGCTTGTAAAACTATTGAAGACGCCTTAAGAAATAGCGCC
ATGCTGGAGTCTGCAGATGTTAGTGAGATGCTCACTTTTGACAAGAAAGCGTTTACACTT
GCTAATGTTAGTAGTTTTGGTGAATACAACCTTAGCAGTGTTGTACCTAGCTTGCCCACA
AGTGGTAGTAGAGTGGCTGGTCGCAGTGCCATAGAAGACATACTTTTTAGCAAACTTGTT
ACGTCTGGACTTGGCACTGTGGATGCAGACTACAAAAAGTGCACTAAGGGTCTTTCCATT
GCTGACTTGGCTTGTGCTCAATATTATAATGGCATTATGGTTTTGCCTGGCGTCGCTGAT
GCTGAACGAATGGCCATGTATACAGGTTCTTTAATTGGTGGAATTGCTTTAGGAGGTCTT
ACATCAGCCGCTTCAATACCATTTTCATTAGCAATTCAGGCACGTTTAAATTATGTTGCA
TTGCAGACTGATGTTTTACAAGAAAATCAGAAAATTCTTGCTGCATCTTTTAATAAAGCA
ATGACCAACATAGTAGATGCCTTTACTGGTGTTAATGATGCTATTACACAAACTTCACAA
GCTCTACAAACAGTTGCTACTGCACTTAACAAGATCCAGGATGTTGTTAATCAACAAGGC
AACTCATTGAACCATTTAACTTCTCAGTTGAGGCAGAATTTTCAAGCCATCTCTAGCTCT
ATTCAGGCTATCTATGACAGACTTGATATTATTCAGGCTGATCAACAAGTAGATAGGCTG
ATTACTGGTAGATTGGCTGCTTTGAATGTATTCGTTTCTCATACATTGACTAAGTACACT
GAAGTTCGTGCTTCCAGACAGCTTGCACAACAAAAAGTGAATGAGTGTGTCAAATCCCAG
TCTAAGCGCTATGGCTTCTGTGGAAATGGCACGCACATTTTCTCACTTGTTAATGCTGCT
CCTGAGGGGCTTGTTTTCCTCCATACTGTCTTGTTGCCGACACAATATAAGGATGTTGAA
GCGTGGTCTGGGTTGTGCGTTGATGGTAGAAACGGTTATGTGTTGCGACAACCTAATCTT
GCTCTTTACAAAGAAGGCAATTATTATAGAATTACATCTCGCATAATGTTTGAACCACGT
GTTCCTACCATGGCAGATTTTGTCCAAATTGAAAATTGCAATGTCACATTTGTTAACATT
TCTCGCTCTGAGTTGCAAACCATTGTGCCAGAGTATATTGATGTTAATAAGACGCTGCAA
GAATTAAGTTACAAATTGCCAAATTACACTGTTCCAGACCTAGTTGTCGAACAGTACAAT
CAGACTATTTTGAATTTGACCAGTGAAATTAGCACCCTTGAAAATAAATCTGCGGAGCTT
AATTACACTGTTCAAAAACTGCAAACTCTGATTGACAACATAAATAGCACATTAGTTGAC
TTAAAGTGGCTCAACCGGGTTGAGACTTATATCAAGTGGCCGTGGTGGGTGTGGTTGTGC
ATTTCAGTCGTGCTCATCTTTGTGGTGAGTATGTTGCTATTATGTTGTTGTTCTACTGGT
TGCTGTGGCTTCTTTAGTTGTTTTGCATCTTCTATTAGAGGTTGTTGTGAATCAACTAAA
CTTCCTTATTACGACGTTGAAAAGATCCACATACAG
>HCoV-229E-29/7/84
ATGTTTGTTTTACTTGTTGCATATGCCTTGTTGCATATTGCTGGTTGTCAAACTACAAAT
GGGATGAACACTAGTCACTCTGTTTGCAACGGCTGTGTTGGTCATTCAGAAAATGTATTT
GCTGTTGAGAGTGGTGGTTATATACCCTCCGACTTTGCATTTAATAATTGGTTCCTCTTA
ACTAATACCTCATCTGTTGTAGATGGTGTTGTGAGGAGTTTTCAGCCTTTGTTGCTTAAT
TGCTTATGGTCTGTTTCTGGCTCGCGGTTTACTACTGGTTTTGTCTATTTTAATGGTACT
GGGAGAGGTGATTGTAAAGGTTTTTATTCAAATGCTTCGTCTGATGTCATACGTTACAAC
ATCAATTTTGAAGAAAACCTTAGACGTGGAACCATTTTGTTTAAAACATCTTATGGTGTT
GTTGTGTTTTATTGTACCAACAACACTTTAGTTTCAGGTGATGCTCACATACCATTTGGT
ACAGTTTTGGGCAATTTTTATTGCTTTGTAAATACTACTATTGGCAATGAAACTACGTTT
GCTTTTGTGGGTGCACTACCTAAGACAGTTCGTGAGTTTGTTATTTCACGCACAGGACAT
TTCTATATTAATGGCTATCGCTATTTCACTTTAGGTAATGTAGAAGCCGTTAATTTCAAT
GTCACTAATGCAGAAACCACTGTTTGTACTGTTGCGTTAGCTTCTTATGCTGACGTTTTG
GTTAATGTGTCACAAACCGCTATTGCTAATATAATTTATTGCAACTCTGTTATTAACAGA
CTGAGATGTGACCAGTTGTCCTTTGATGTACCAGATGGTTTTTATTCCACAAGCCCTATT
CAATCCGTTGAGCTACCTGTGTCTATTGTGTCGCTACCTGTTTATCACAAACACACGTTT
ATTGTGTTGTATGTTGACTTCAAACTTCAGAGTGGCGTTGGCAGGTGCTTTAACTGTCGT
CCTGCTGTTGTTAATATTACACTGGCCAATTTTAATGAAACTAAAGGGCCTTTGTGTGTT
GACACATCACACTTCACTACCAAATTC---GTT---GGTGCCAATTTTGGTAGGTGGAGT
GCTAGTATTAACACGGGAAATTGCCCTTTTTCTTTTGGCAAAGTTAATAACTTTGTTAAA
TTTGGCAGTGTATGTTTTTCGCTAAAGGATATACCCGGTGGTTGCGCAATGCCTATAGTG
GCTAATTTGGCTTATCTTAATTCTTATACTATAGGCTCATTGTATGTTTCTTGGAGTGAT
GGTGATGTAATTACTGGCGTCCCAAAACCTGTTGAGGGTGTTAGTTCCTTTATGAATGTT
ACATTGAACAAATGTACTAAATATAACATTTATGATGTATCTGGTGTGGGTGTTATTCGC
ATTAGCAATGACACCTTTCTTAATGGAATTACGTACACATCAACTTCAGGTAACCTTCTG
GGTTTTAAAGATGTTACTAATGGCACCATCTACTCTATCACTCCTTGTAACCCACCAGAC
CAGCTTGTTGTTTATCAGCAAGCTGTTGTTGGTGCTATGTTGTCTGAAAACTTTACTAGT
TACGGCTTTTCTAATGTTGTAGAAATGCCGAAATTTTTCTATGCGTCCAATGGCACTTAT
AATTGCACAGACGCTGTTTTAACTTATTCTAGTTTTGGCGTTTGTGCAGATGGTTCTATA
ATTGCTGTTCAACCACGTAATGTTTCATATGATAGTGTTTCAGCTATCGTCACAGCTAAT
TTGTCTATACCTTCCAATTGGACCACTTCGGTCCAGGTTGAGTATTTACAAATTACAAGT
ACACCTATCGTAGTTGATTGCTCCACTTATGTTTGCAATGGTAATGTGCGCTGTGTTGAA
TTGCTTAAGCAGTATACTTCTGCTTGTAAAACTATTGAAGACGCCTTAAGAAATAGCGCC
ATGCTGGAGTCTGCAGATGTTAGTGAGATGCTCACTTTTGACAAGAAAGCGTTTACACTT
GCTAATGTTAGTAGTTTTGGTGACTACAACCTTAGCAGTGTTATACCTAGCTTGCCCACA
AGTGGTAGTAGAGTGGCTGGTCGCAGTGCCATAGAAGACATACTTTTTAGCAAACTTGTT
ACGTCTGGACTTGGCACTGTGGACGCAGACTACAAAAAGTGCACTAAGGGTCTTTCCATT
GCTGACTTGGCTTGTGCCCAATATTATAATGGCATTATGGTTTTGCCTGGCGTCGCTGAT
GCTGAACGAATGGCCATGTATACAGGTTCTTTAATTGGTGGAATTGCTTTAGGAGGTCTT
ACATCAGCCGCTTCAATACCATTTTCATTAGCAATTCAGTCACGTTTAAATTATGTTGCA
TTGCAGACTGATGTTTTACAAGAAAATCAGAAAATTCTTGCTGCATCTTTTAATAAAGCA
ATGACCAACATAGTAGATGCCTTTACTGGTGTTAATGATGCTATTACACAAACTTCACAA
GCTCTACAAACAGTTGCTACTGCACTTAATAAGATCCAGGATGTTGTTAATCAACAAGGC
AACTCATTGAACCATTTAACTTCTCAGTTGAGGCAGAATTTTCAAGCCATCTCTAGCTCT
ATTCAGGCTATCTATGACAGACTTGATATTATTCAGGCTGATCAACAAGTAGATAGGCTG
ATTACTGGTAGATTGGCTGCTTTGAATGTATTCGTTTCTCATACATTGACTAAGTACACT
GAAGTTCGTGCTTCCAGACAGCTTGCACAACAAAAAGTGAATGAGTGTGTCAAATCCCAG
TCTAAGCGCTATGGCTTCTGTGGAAATGGCACGCACATTTTCTCACTTGTTAATGCTGCT
CCTGAGGGGCTTGTTTTTCTCCATACTGTCTTGTTGCCGACACAATATAAGGATGTTGAA
GCGTGGTCTGGGTTGTGCGTTGATGGTAGAAACGGTTATGTGTTGCGACAACCTAATCTT
GCTCTTTACAAAGAAGGCAATTATTATAGAATTACATCTCGCATAATGTTTGAACCACGT
ATTCCTACCATGGCAGATTTTGTCCAAATTGAAAATTGCAATGTCACATTTGTTAACATT
TCTCGCTCTGAGTTGCAAACCATTGTGCCAGAGTATATTGATGTTAATAAGACGCTGCAA
GAATTAAGTTACAAATTGCCAAATTACACTGTTCCAGACCTAGTTGTCGAACAGTACAAC
CAGATTATTTTGAATTTGACCAGTGAAATTAGTACCCTTGAAAATAAATCTGCGGAGCTT
AATTACACTGTTCAAAAACTGCAAACTCTGATTGACAACATAAATAGCACATTAGTTGAC
TTAAAGTGGCTCAACCGGGTTGAAACTTATATCAAGTGGCCGTGGTGGGTGTGGTTGTGC
ATTTCAGTCGTGCTCATCTTTGTGGTGAGTATGTTGCTATTATGTTGTTGTTCTACTGGT
TGCTGTGGCTTCTTTAGTTGTTTTGCATCTTCTATTAGAGGTTGTTGTGAATCAACTAAA
CTTCCTTATTACGACGTTGAAAAGATCCACATACAG
>HCoV-229E-5/9/84
ATGTTTGTTTTACTTGTTGCATATGCCTTGTTGCATATTGCTGGTTGTCAAACTACAAAT
GGGCTGAACACTAGTCACTCTGTTTGCAACGGCTGTGTTGGTCATTCAGAAAATGTATTT
GCTGTTGAGAGTGGTGGTTATATACCCTCCGACTTTGCATTTAATAATTGGTTCCTCTTA
ACTAATACCTCATCTGTTGTAGATGGTGTTGTGAGGAGTTTTCAGCCTTTGTTGCTTAAT
TGCTTATGGTCTGTTTCTGGCTCGCGGTTTACTACTGGTTTTGTCTATTTTAATGGTACT
GGGAGAGGTGATTGTAAAGGTTTTTATTCAAATGCTTCGTCTGATGTCATACGTTACAAC
ATCAATTTTGAACGAAACCTTAGACGTGGAACCATTTTGTTCAAAACATCTTATGGTGTT
GTTGTGTTTTATTGTACCAACAACACTTTAGTTTCAGGTGATGCTCACATACCATTTGGT
ACAGTTTTGGGCAATTTTTATTGCTTTGTAAATACTACTATTGGCAATGAAACTACGTCT
GCTTTTGTGGGTGCACTACCTAAGACAGTTCGTGAGTTTGTTATTTCACGCACAGGACAT
TTCTATATTAATGGCTATCGCTATTTCACTTTAGGTAATGTAGAAGCCGTTAATTTCAAT
GTCACTAATGCAGAAACCACTGTTTGTACTGTTGCGTTAGCTTCTTATGCTGACGTTTTG
GTTAATGTGTCACAAACCGCTATTGCTAATATAATTTATTGCAACTCTGTTATTAACAGA
CTGAGATGTGACCAGTTGTCCTTTGATGTACCAGATGGTTTTTATTCCACAAGCCCTATT
CAATCCGTTGAGCTACCTGTGTCTATTGTGTCGCTACCTGTTTATCACAAACACACGTTT
ATTGTGTTGTATGTTGACTTCAAACTTCAGAGTGGCGTTGGCAGGTGCTTTAACTGTCGT
CCTGCTGTTGTTAATATTACACTGGCCAATTTTAATGAAACTAAAGGGCCTTTGTGTGTT
GACACATCACACTTCACTACCAAATTC---GTT---GGTGCCAATTTTGGTAGGTGGAGT
GCTAGTATTAACACGGGAAATTGCCCTTTTTCTTTTGGCAAAGTTAATAACTTTGTTAAA
TTTGGCAGTGTATGTTTTTCGCTAAAGGATATACCCGGTGGTTGCGCAATGCCTATAGTG
GCTAATTTGGCTTATCTTAATTCTTATACTATAGGCTCATTGTATGTTTCTTGGAGTGAT
GGTGATGTAATTACTGGCGTCCCAAAACCTGTTGAGGGTGTTAGTTCCTTTATGAATGTT
ACATTGAACAAATGTACTAAATATAACATTTATGATGTATCTGGTGTGGGTGTTATTCGC
ATTAGCAATGACACCTTTCTTAATGGAATTACGTACACATCAACTTCAGGTAACCTTCTG
GGTTTTAAAGATGTTACTAATGGCACCATCTACTCTATCACTCCTTGTAACCCACCAGAT
CAGCTTGTTGTTTATCAGCAAGCTGTTGTTGGTGCTATGTTGTCTGAAAACTTTACTAGT
TACGGCTTTTCTAATGTTGTAGAAATGCCGAAATTTTTCTATGCGTCCAATGGCACTTAT
AATTGCACAGACGCTGTTTTAACTTATTCTAGTTTTGGCGTTTGTGCAGATGGTTCTATA
ATTGCTGTTCAACCACGTAATGTTTCATATGATAGTGTTTCAGCTATCGTCACAGCTAAT
TTGTCTATACCTTCCAATTGGACCACTTCGGTCCAGGTTGAGTATTTACAAATTACAAGT
ACACCTATCGTAGTTGATTGCTCCACTTATGTTTGCAATGGTAATGTGCGCTGTGTTGAA
TTGCTTAAGCAGTATACTTCTGCTTGTAAAACTATTGAAGACGCCTTAAGAAATAGCGCC
ATGCTGGAGTCTGCAGATGTTAGTGAGATGCTCACTTTTGACAAGAAAGCGTTTACACTT
GCTAATGTTAGTAGTTTTGGTGACTACAACCTTAGCAGTGTTATACCTAGCTTGCCCACA
AGTGGTAGTAGAGTGGCTGGTCGCAGTGCCATAGAAGACATACTTTTTAGCAAACTTGTT
ACGTCTGGACTTGGCACTGTGGACGCAGACTACAAAAAGTGCACTAAGGGTCTTTCCATT
GCTGACTTGGCTTGTGCCCAATATTATAATGGCATTATGGTTTTGCCTGGCGTCGCTGAT
GCTGAACGAATGGCCATGTATACAGGTTCTTTAATTGGTGGAATTGCTTTAGGAGGTCTT
ACATCAGCCGCTTCAATACCATTTTCATTAGCAATTCAGTCACGTTTAAATTATGTTGCA
TTGCAGACTGATGTTTTACAAGAAAATCAGAAAATTCTTGCTGCATCTTTTAATAAAGCA
ATGACCAACATAGTAGATGCCTTTACTGGTGTTAATGATGCTATTACACAAACTTCACAA
GCTCTACAAACAGTTGCTACTGCACTTAATAAGATCCAGGATGTTGTTAATCAACAAGGC
AACTCATTGAACCATTTAACTTCTCAGTTGAGGCAGAATTTTCAAGCCATCTCTAGCTCT
ATTCAGGCTATCTATGACAGACTTGATATTATTCAGGCTGATCAACAAGTAGATAGGCTG
ATTACTGGTAGATTGGCTGCTTTGAATGTATTCGTTTCTCATACATTGACTAAGTACACT
GAAGTTCGTGCTTCCAGACAGCTTGCACAACAAAAAGTGAATGAGTGTGTCAAATCCCAG
TCTAAGCGCTATGGCTTCTGTGGAAATGGCACGCACATTTTCTCAATTGTTAATGCTGCT
CCTGAGGGGCTTGTTTTTCTCCATACTGTCTTGTTGCCGACACAATATAAGGATGTTGAA
GCGTGGTCTGGGTTGTGCGTTGATGGTAGAAACGGTTATGTGTTGCGACAACCTAATCTT
GCTCTTTACAAAGAAGGCAATTATTATAGAATTACATCTCGCATAATGTTTGAACCACGT
ATTCCTACCATGGCAGATTTTGTCCAAATTGAAAATTGCAATGTCACGTTTGTTAACATT
TCTCGCTCTGAGTTGCAAACCATTGTGCCAGAGTATATTGATGTTAATAAGACGCTGCAA
GAATTAAGTTACAAATTGCCAAATTACACTGTTCCAGACCTAGTTGTCGAACAGTACAAC
CAGACTATTTTGAATTTGACCAGTGAAATTAGCACCCTTGAAAATAAATCTGCGGAGCTT
AATTACACTGTTCAAAAACTGCAAACTCTGATTGACAACATAAATAGCACATTAGTTGAC
TTAAAGTGGCTCAACCGTGTTGAGACTTATATCAAGTGGCCGTGGTGGGTGTGGTTGTGC
ATTTCAGTCGTGCTCATCTTTGTGGTGAGTATGTTGCTATTATGTTGTTGTTCTACTGGT
TGCTGTGGCTTCTTTAGTTGTTTTGCATCTTCTATTAGAGGTTGTTGTGAATCAACTAAA
CTTCCTTATTACGACGTTGAAAAGATCCACATACAG
>USA/892-11/1989
ATGTTTGTTTTACTTGTTGCATATGCCTTGTTGCATATTGCTGGTTGTCAAACTACAAAT
GGGATGAACACTAGTCACTCTGTTTGCAACGGCTGTGTTGGTCATTCAGAAAATGTATTT
GCTGTTGAGAGTGGTGGTTATATACCCTCCGACTTTGCATTTAATAATTGGTTCCTCTTA
ACTAATACCTCATCTGTTGTAGATGGTGTTGTGAGGAGTTTTCAGCCTTTGTTGCTTAAT
TGCTTATGGTCTGTTTCTGGCTCGCGGTTTACTACTGGTTTTGTCTATTTTAATGGCACT
GGGAGAGGTGATTGTAAAGGTTTTTATTCAAATGCTTCGTCTGATGTCATACGTTACAAC
ATCAATTTTGAAGAAAACCTTAGACGTGGAACCATTTTGTTTAAAACATCTTATGGTGTT
GTTGTGTTTTATTGTACCAACAACACTTTAGTTTCAGGTGATGCTCACATACCATTTGGT
ACAGTTTTGGGCAATTTTTATTGCTTTGTAAATACTACTATTGGCAATGAAACTACGTCT
GCTTTTGTGGGTGCACTACCTAAGACAGTTCGTGAGTTTGTTATTTCACGCACAGGACAT
TTCTATATTAATGGCTATCGCTATTTCACTTTAGGTAATGTAGAAGCCGTTAATTTCAAT
GTCACTAATGCAGAAACCACTGTTTGTACTGTTGCGTTAGCTTCTTATGCTGACGTTTTG
GTTAATGTGTCACAAACCGCTATTGCTAATATAATTTATTGCAACTCTGTTATTAACAGA
CTGAGATGTGACCAGTTGTCCTTTGATGTACCAGATGGTTTTTATTCCACAAGCCCTATT
CAATCCGTTGAGCTACCTGTGTCTATTGTGTCGCTACCTGTTTATCACAAACACACGTTT
ATTGTGTTGTATGTTAACTTCAAACTTCAGAGTGGCGTTGGCAGGTGCTTTAACTGTCGT
CCTGCTGTTGTTAATATTACACTGGCCAATTTTAATGAAACTAAAGGGCCTTTGTGTGTT
GACACATCACACTTCACTACCCAATTC---GTT---GGTGCCAAGTTTGGTAGGTGGAGT
GCTAGTATTAACACGGGAAATTGCCCTTTTTCTTTTGGCAAAGTTAATAACTTTGTTAAA
TTTGGCAGTGTATGTTTTTCGCTAAAGGATATACCCGGTGGTTGCGCAATGCCTATAATG
GCTAATTTGGCTAATCTTAATTCTCATACTATAGGCTCATTGTATGTTTCTTGGAGTGAT
GGTGATGTAATTACTGGCGTCCCAAAACCTGTTGAGGGTGTTAGTTCCTTTATGAATGTT
ACATTGAATAAATGTACTAAATATAACATTTATGATGTATCTGGTGTGGGTGTTATTCGC
ATTAGCAATGACACCTTTCTTAATGGAATTACGTACACATCAACTTCAGGTAACCTTCTG
GGTTTTAAAGATGTTACTAATGGCACCATCTACTCTATCACTCCTTGTAACCCACCAGAT
CAGCTTGTTGTTTATCAGCAAGCTGTTGTTGGTGCTATGTTGTCTGAAAACTTTACTAGT
TACGGCTTTTCTAATGTTGTAGAAATGCCGAAATTTTTCTATGCGTCCAATGGCACTTAT
AATTGCACAGACGCTGTTTTAACTTATTCTAGTTTTGGCGTTTGTGCAGATGGTTCTATA
ATTGCTGTTCAACCACGTAATGTTTCATATGATAGTGTTTCAGCTATCGTCACAGCTAAT
TTGTCTATACCCTCCAATTGGACCACTTCGGTCCAGGTTGAGTATTTACAAATTACAAGT
ACACCTATCGTAGTTGATTGCTCCACTTATGTTTGCAATGGTAATGTGCGCTGTGTTGAA
TTGCTTAAGCAGTATACTTCTGCTTGTAAAACTATTGAAGACGCCTTAAGAAATAGCGCC
ATGCTGGAGTCTGCAGATGTTAGTGAGATGCTCACTTTTGACAAGAAAGCGTTTACACTT
GCTAATGTTAGTAGTTTTGGTGACTACAACCTTAGCAGTGTTATACCTAGCTTGCCCACA
AGTGGTAGTAGAGTGGCTGGTCGCAGTGCCATAGAAGACATACTTTTTAGCAAACTTGTT
ACGTCTGGACTTGGCACTGTGGACGCAGACTACAAAAAGTGCACTAAGGGTCTTTCCATT
GCTGACTTGGCTTGTGCCCAATATTATAATGGCATTATGGTTTTGCCTGGCGTCGCTGAT
GCTGAACGAATGGCCATGTATACAGGTTCTTTAATTGGTGGAATTGCTTTAGGAGGTCTT
ACATCAGCCGCTTCAATACCATTTTCATTAGCAATTCAGTCACGTTTAAATTATGTTGCA
TTGCAGACTGATGTTTTACAAGAAAATCAGAAAATTCTTGCTGCATCTTTTAATAAAGCA
ATGACCAACATAGTAGATGCCTTTACTGGTGTTAATGATGCTATTACACAAACTTCACAA
GCTCTACAAACAGTTGCTACTGCACTTAATAAGATCCAGGATGTTGTTAATCAACAAGGC
AACTCATTGAACCATTTAACTTCTCAGTTGAGGCAGAATTTTCAAGCCATCTCTAGCTCT
ATTCAGGCTATCTATGACAGACTTGATATTATTCAGGCTGATCAACAAGTAGATAGGCTG
ATTACTGGTAGATTGGCTGCTTTGAATGTATTCGTTTCTCATACATTGACTAAGTACACT
GAAGTTCGTGCTTCCAGACAGCTTGCACAACAAAAAGTGAATGAGTGTGTCAAATCCCAG
TCTAAGCGGTATGGCTTCTGTGGAAATGGCACGCACATTTTCTCACTTGTTAATGCTGCT
CCTGAGGGGCTTGTTTTTCTCCATACTGTCTTGTTGCCGACACAATATAAGGATGTTGAA
GCGTGGTCTGGGTTGTGCGTTGATGGTAGAAACGGTTATGTGTTGAGACAACCTAATCTT
GCTCTTTACAAAGAAGGCAATTATTATAGAATTACATCTCGCATAATGTTTGAACCACGT
ATTCCTACCATAGCAGATTTTGTCCAAATTGAAAATTGCAATGTCACATTTGTTAACATT
TCTCGCTCTGAGTTGCAAACTATTGTGCCAGAGTATATTGATGTTAATAAGACGCTGCAA
GAATTAAGTTACAAATTGCCAAATTACACTGTTCCAGACCTAGTTGTCGAACAGTACAAC
CAGACTATTTTGAATTTGACCAGTGAAATTAGCACCCTTGAAAATAAATCTGCGGAGCTT
AATTACACTGTTCAAAAACTGCAAACTTTGATTGACAACATAAATAGCACATTAGTTGAC
TTAAAGTGGCTCAACCGGGTTGAGACTTATATCAAGTGGCCGTGGTGGGTGTGGTTGTGC
ATTTCAGTCGTGCTCATCTTTGTGGTGAGTATGTTGCTATTATGTTGTTGTTCTACTGGT
TGCTGTGGCTTCTTTAGTTGTTTTGCATCTTCTATTAGAGGTTGTTGTGAATCAACTAAA
CTTCCTTATTACGACGTTGAAAAGATCCACATACAG
>HCoV-229E-24/6/90
ATGTTTGTTTTACTTGTTGCATATGCCTTGTTGCATATTGCTGGTTGTCAAACTACAAAT
GGGATGAACACTAGTCACTCTGTTTGCAACGGCTGTGTTGGTCATTCAGAAAATGTATTT
GCTGTTGAGAGTGGTGGTTATATACCCTCCGACTTTGCATTTAATAATTGGTTCCTCTTA
ACTAATACCTCATCTGTTGTAGATGGTGTTGTGAGGAGTTTTCAGCCTTTGTTGCTTAAT
TGCTTATGGTCTGTTTCTGGCTCGCGGTTTACTACTGGTTTTGTCTATTTTAATGGTACT
GGGAGAGGTGATTGTAAAGGTTTTTATTCAAATGCTTCGTCTGATGTCATACGTTACAAC
ATCAATTTTGAAGAAAACCTTAGACGTGGAACCATTTTGTTTAAAACATCTTATGGTGCT
GTTGTGTTTTATTGTACCAACAACACTTTGGTTTCAGGTGATGCTCACATACCATCTGGT
ACAGTTTTGGGCAATTTTTATTGCTTTGTAAATACTACTATTGGCAATGAAACTACGTCT
GCTTTTGTGGGTGCACTACCTAAGACAGTTCGTGAGTTTGTTATTTCACGCACAGGACAT
TTCTATATTAATGGCTATCGCTATTTCACTTTAGGTAATGTAGAAGCCGTTAATTTCAAT
GTCACTAATGCAGAAACCACTGTTTGTACTGTTGCGTTAGCTTCTTATGCTGACGTTTTG
GTTAATGTGTCACAAACTGCTATTGCTAATATAATTTATTGCAACTCTGTTATTAACAGA
CTGAGATGTGACCAGTTGTCCTTTGATGTACCAGATGGTTTTTATTCCACAAGCCCTATT
CAATCCGTTGAGCTACCTGTGTCTATTGTGTCGCTACCTGTTTATCACAAACACACGTTT
ATTGTGTTGTATGTTAACTTCAAACTTCGGAGTGGCGTTGGCAGGTGCTATAACTGTCGT
CCTGCTGTTGTTAATATTACACTGGCCAATTTTAATGAAACTAAAGGGCCTTTGTGTGTT
GACACATCACACTTCACTACCCAATTC---GTT---GGTGCCAAGTTTGATAGGTGGAGT
GCTAGTATTAACACGGGAAATTGCCCTTTTTCTTTTGGCAAAGTTAATAACTTTGTTAAA
TTTGGCAGTGTATGTTTTTCGCTAAAGGATATACCCGGTGGTTGCGCAATGCCTATAATG
GCTAATTTGGCTAATCTTAATTCTCATACTATAGGCTCATTGTATGTTTCTTGGAGTGAT
GGTGATGTAATTACTGGCGTCCCAAAACCTGTTGAGGGTGTTAGTTCCTTTATGAATGTT
ACATTGAATAAATGTACTAAATATAACATTTATGATGTATCTGGTGTGGGTGTTATTCGC
ATTAGCAATGACACCTTTCTTAATGGAATTACGTACACATCAACTTCAGGTAACCTTCTG
GGTTTTAAAGATGTTACTAATGGCACCATCTACTCTATCACTCCTTGTAACCCACCAGAT
CAGCTTGTTGTTTATCAGCAAGCTGTTGTTGGTGCTATGTTGTCTGAAAACTTTACTAGT
TACGGCTTTTCTAATGTTGTAGAAATGCCGAAATTTTTCTATGCGTCCAATGGCACTTAT
AATTGCACAGACGCTGTTTTAACTTATTCTAGTTTTGGCGTTTGTGCAGATGGTTCTATA
ATTGCTGTTCAACCACGTAATGTTTCATATGATAGTGTTTCAGCTATCGTCACAGCTAAT
TTGTCTATACCCTCCAATTGGACCACTTCGGTCCAGGTTGAGTATTTACAAATTACAAGT
ACACCTATCGTAGTTGATTGCTCCACTTATGTTTGCAATGGTAATGTGCGCTGTGTTGAA
TTGCTTAAGCAGTATACTTCTGCTTGTAAAACTATTGAAGACGCCTTAAGAAATAGCGCC
ATGCTGGAGTCTGCAGATGTTAGTGAGATGCTCACTTTTGACAAGAAAGCGTTTACACTT
GCTAATGTTAGTAGTTTTGGTGACTACAACCTTAGCAGTGTTATACCTAGCTTGCCCAGA
AGTGGTAGTAGAGTGGCTGGTCGCAGTGCCATAGAAGACATACTTTTTAGCAAACTTGTT
ACGTCTGGACTTGGCACTGTGGACGCAGACTACAAAAAGTGCACTAAGGGTCTTTCCATT
GCTGACTTGGCTTGTGCCCAATATTATAATGGCATTATGGTTTTGCCTGGCGTCGCTGAT
GCTGAACGAATGGCCATGTATACAGGTTCTTTAATTGGTGGAATTGCTTTAGGAGGTCTT
ACATCAGCCGCTTCAATACCATTTTCATTAGCAATTCAGTCACGTTTAAATTATGTTGCA
TTGCAGACTGATGTTTTACAAGAAAATCAGAAAATTCTTGCTGCATCTTTTAATAAAGCA
ATGACCAACATAGTAGATGCCTTTACTGGTGTTAATGATGCTATTACACAAACTTCACAA
GCTCTACAAACAGTTGCTACTGCACTTAATAAGATCCAGGATGTTGTTAATCAACAAGGC
AACTCATTGAACCATTTAACTTCTCAGTTGAGGCAGAATTTTCAAGCCATCTCTAGCTCT
ATTCAGGCTATCTATGACAGACTTGATATTATTCAGGCTGATCAACAAGTAGATAGGCTG
ATTACTGGTAGATTGGCTGCTCTGAATGTATTCGTTTCTCATACATTGACTAAGTACACT
GAAGTTCGTGCTTCCAGACAGCTTGCACAACAAAAAGTGAATGAGTGTGTCAAATCCCAG
TCTAAGCGGTATGGCTTCTGTGGAAATGGCACGCACATTTTCTCACTTGTTAATGCTGCT
CCTGAGGGGCTTGTTTTTCTCCATACTGTCTTGTTGCCGACACAATATAAGGATGTTGAA
GCGTGGTCTGGGTTGTGCGTTGATGGTAGAAACGGTTATGTGTTGAGACAACCTAATCTT
GCTCTTTACAAAGAAGGCAATTATTATAGAATTACATCTCGCATAATGTTTGAACCACGT
ATTCCTACCATAGCAGATTTTGTCCAAATTGAAAATTGCAATGTCACATTTGTTAACATT
TCTCGCTCTGAGTTGCAAACTATTGTGCCAGAGTATATTGATGTTAATAAGACGCTGCAA
GAATTAAGTTACAAATTGCCAAATTACACTGTTCCAGACCTAGTTGTCGAACAGTACAAC
CAGACTATTTTGAATTTGACCAGTGAAATTAGCACCCTTGAAAATAAATCTGCGGAGCTT
AATTACACTGTTCAAAAACTGCAAACTTTGATTGACAACATAAATAGCACATTAGTTGAC
TTAAAGTGGCTCAACCGGGTTGAGACTTATATCAAGTGGCCGTGGTGGGTGTGGTTGTGC
ATTTCAGTCGTGCTCATCTTTGTGGTGAGTATGTTGCTATTATGTTGTTGTTCTACTGGT
TGCTGTGGCTTCTTTAGTTGTTTTGCATCTTCTATTAGAGGTTGTTGTGAATCAACTAAA
CTTCCTTATTACGACGTTGAAAAGATCCACATACAG
>HCoV-229E-17/6/92
ATGTTTGTTTTACTTGTTGCATATGCCTTGTTGCATATTGCTGGTTGTCAAACTACAAAT
GGGATGAACACTAGTCACTCTGTTTGCAACGGCTGTGTTGGTCATTCAGAAAATGTATTT
GCTGTTGAGAGTGGTGGTTATATACCCTCCGACTTTGCATTTAATAATTGGTTCCTCTTA
ACTAATACCTCATCTGTTGTAGATGGTGTTGTGAGGAGTTTTCAGCCTTTGTTGCTTAAT
TGCTTATGGTCTGTTTCTGGCTCGCGGTTTACTACTGGTTTTGTCTATTTTAATGGTACT
GGGAGAGGTGATTGTAAAGGTTTTTATTCAAATGCTTCGTCTGATGTCATACGTTACAAC
ATCAATTTTGAAGAAAACCTTAGACGTGGAACCATTTTGTTTAAAACATCTTATGGTGCT
GTTGTGTTTTATTGTACCAACAACACTTTGGTTTCAGGTGATGCTCACATACCATCTGGT
ACAGTTTTGGGCAATTTTTATTGCTTTGTAAATACTACTATTGGCAATGAAACTACGTCT
GCTTTTGTGGGTGCACTACCTAAGACAGTTCGTGAGTTTGTTATTTCACGCACAGGACAT
TTCTATATTAATGGCTATCGCTATTTCACTTTAGGTAATGTAGAAGCCGTTAATTTCAAT
GTCACTAATGCAGAAACCACTGTTTGTACTGTTGCGTTAGCTTCTTATGCTGACGTTTTG
GTTAATGTGTCACAAACTGCTATTGCTAATATAATTTATTGCAACTCTGTTATTAACAGA
CTGAGATGTGACCAGTTGTCCTTTGATGTACCAGATGGTTTTTATTCCACAAGCCCTATT
CAATCCGTTGAGCTACCTGTGTCTATTGTGTCGCTACCTGTTTATCACAAACACACGTTT
ATTGTGTTGTATGTTAACTTCAAACTTCGGAGTGGCGTTGGCAGGTGCTATAACTGTCGT
CCTGCTGTTGTTAATATTACACTGGCCAATTTTAATGAAACTAAAGGGCCTTTGTGTGTT
GACACATCACACTTCACTACCCAATTC---GTT---GGTGCCAAGTTTGATAGGTGGAGT
GCTAGTATTAACACGGGAAATTGCCCTTTTTCTTTTGGCAAAGTTAATAACTTTGTTAAA
TTTGGCAGTGTATGTTTTTCGCTAAAGGATATACCCGGTGGTTGCGCAATGCCTATAATG
GCTAATTTGGCTAATCTTAATTCTCATACTATAGGCTCATTGTATGTTTCTTGGAGTGAT
GGTGATGTAATTACTGGCGTCCCAAAACCTGTTGAGGGTGTTAGTTCCTTTATGAATGTT
ACATTGAATAAATGTACTAAATATAACATTTATGATGTATCTGGTGTGGGTGTTATTCGC
ATTAGCAATGACACCTTTCTTAATGGAATTACGTACACATCAACTTCAGGTAACCTTCTG
GGTTTTAAAGATGTTACTAATGGCACCATCTACTCTATCACTCCTTGTAACCCACCAGAT
CAGCTTGTTGTTTATCAGCAAGCTGTTGTTGGTGCTATGTTGTCTGAAAACTTTACTAGT
TACGGCTTTTCTAATGTTGTAGAAATGCCGAAATTTTTCTATGCGTCCAATGGCACTTAT
AATTGCACAGACGCTGTTTTAACTTATTCTAGTTTTGGCGTTTGTGCAGATGGTTCTATA
ATTGCTGTTCAACCACGTAATGTTTCATATGATAGTGTTTCAGCTATCGTCACAGCTAAT
TTGTCTATACCCTCCAATTGGACCACTTCGGTCCAGGTTGAGTATTTACAAATTACAAGT
ACACCTATCGTAGTTGATTGCTCCACTTATGTTTGCAATGGTAATGTGCGCTGTGTTGAA
TTGCTTAAGCAGTATACTTCTGCTTGTAAAACTATTGAAGACGCCTTAAGAAATAGCGCC
ATGCTGGAGTCTGCAGATGTTAGTGAGATGCTCACTTTTGACAAGAAAGCGTTTACACTT
GCTAATGTTAGTAGTTTTGGTGACTACAACCTTAGCAGTGTTATACCTAGCTTGCCCAGA
AGTGGTAGTAGAGTGGCTGGTCGCAGTGCCATAGAAGACATACTTTTTAGCAAACTTGTT
ACGTCTGGACTTGGCACTGTGGACGCAGACTACAAAAAGTGCACTAAGGGTCTTTCCATT
GCTGACTTGGCTTGTGCCCAATATTATAATGGCATTATGGTTTTGCCTGGCGTCGCTGAT
GCTGAACGAATGGCCATGTATACAGGTTCTTTAATTGGTGGAATTGCTTTAGGAGGTCTT
ACATCAGCCGCTTCAATACCATTTTCATTAGCAATTCAGTCACGTTTAAATTATGTTGCA
TTGCAGACTGATGTTTTACAAGAAAATCAGAAAATTCTTGCTGCATCTTTTAATAAAGCA
ATGACCAACATAGTAGATGCCTTTACTGGTGTTAATGATGCTATTACACAAACTTCACAA
GCTCTACAAACAGTTTCTACTGCACTTAATAAGATCCAGGATGTTGTTAATCAACAAGGC
AACTCATTGAACCATTTAACTTCTCAGTTGAGGCAGAATTTTCAAGCCATCTCTAGCTCT
ATTCAGGCTATCTATGACAGACTTGATATTATTCAGGCTGATCAACAAGTAGATAGGCTG
ATTACTGGTAGATTGGCTGCTCTGAATGTATTCGTTTCTCATACATTGACTAAGTACACT
GAAGTTCGTGCTTCCAGACAGCTTGCACAACAAAAAGTGAATGAGTGTGTCAAATCCCAG
TCTAAGCGGTATGGCTTCTGTGGAAATGGCACGCACATTTTCTCACTTGTTAATGCTGCT
CCTGAGGGGCTTGTTTTTCTCCATACTGTCTTGTTGCCGACACAATATAAGGATGTTGAA
GCGTGGTCTGGGTTGTGCGTTGATGGTAGAAACGGTTATGTGTTGAGACAACCTAATCTT
GCTCTTTACAAAGAAGGCAATTATTATAGAATTACATCTCGCATAATGTTTGAACCACGT
ATTCCTACCATAGCAGATTTTGTCCAAATTGAAAATTGCAATGTCACATTTGTTAACATT
TCTCGCTCTGAGTTGCAAACTATTGTGCCAGAGTATATTGATGTTAATAAGACGCTGCAA
GAATTAAGTTACAAATTGCCAAATTACACTGTTCCAGACCTAGTTGTCGAACAGTACAAC
CAGACTATTTTGAATTTGACCAGTGAAATTAGCACCCTTGAAAATAAATCTGCGGAGCTT
AATTACACTGTTCAAAAACTGCAAACTTTGATTGACAACATAAATAGCACATTAGTTGAC
TTAAAGTGGCTCAACCGGGTTGAGACTTATATCAAGTGGCCGTGGTGGGTGTGGTTGTGC
ATTTCAGTCGTGCTCATCTTTGTGGTGAGTATGTTGCTATTATGTTGTTGTTCTACTGGT
TGCTGTGGCTTCTTTAGTTGTTTTGCATCTTCTATTAGAGGTTGTTGTGAATCAACTAAA
CTTCCTTATTACGACGTTGAAAAGATCCACATACAG
>USA/933-40/1993
ATGTTTGTTTTACTTGTTGCATATGCCTTGTTGCATATTGCTGGTTGTCAAACTACAAAT
GGGATGAACACTAGTCACTCTGTTTGCAACGGCTGTGTTGGTCATTCGGAAAATGTATTT
GCTGTTGAGAGTGGTGGTTATATACCCTCCGACTTTGCATTTAATAATTGGTTCCTCTTA
ACTAATACCTCATCTGTTGTAGATGGTGTTGTGAGGAGTTTTCAGCCTTTGTTGCTTAAT
TGCTTATGGTCTGTTTCTGGCTCGCGGTTTACTACTGGTTTTGTCTATTTTAATGGTACT
GGGAGAGGTGATTGTAAAGGTTTTTATTCAAATGCTTCGTCTGATGTCATACGTTACAAC
ATCAATTTTGAAGAAAACCTTAGACGTGGAACCATTTTGTTTAAAACATCTTATGGTGCT
GTTGTGTTTTATTGTACCAACAACACTTTGGTTTCAGGTGATGCTCACATACCATCTGGT
ACAGTTTTGGGCAATTTTTATTGCTTTGTAAATACTACTATTGGCAATGAAACTACGTCT
GCTTTTGTGGGTGCACTACCTAAGACAGTTCGTGAGTTTGTTATTTCACGCACAGGACAT
TTCTATATTAATGGCTATCGCTATTTCTCTTTAGGTAATGTAGAAGCCGTTAATTTCAAT
GTCACTAATGCAGAAACCACTGTTTGTACTGTTGCGTTAGCTTCTTATGCTGACGTTTTG
GTTAATGTGTCACAAACTGCTATTGCTAATATAATTTATTGCAACTCTGTTATTAACAGA
CTGAGATGTGACCAGTTGTCCTTTGATGTACCAGATGGTTTTTATTCCACAAGCCCTATT
CAATCCGTTGAGCTACCTGTGTCTATTGTGTCGCTACCTGTTTATCACAAACACACGTTT
ATTGTGTTGTATGTTAACTTCAAACTTCGGAGTGGCGTTGGCAGGTGCTATAACTGTCGT
CCTGCTGTTGTTAATATTACACTGGCCAATTTTAATGAAACTAAAGGGCCTTTGTGTGTT
GACACATCACACTTCACTACCCAATTC---GTT---GGTGCCAAGTTTGATAGGTGGAGT
GCTAGTATTAACACGGGAAATTGCCCTTTTTCTTTTGGCAAAGTTAATAACTTTGTTAAA
TTTGGCAGTGTATGTTTTTCGCTAAAGGATATACCCGGTGGTTGCGCAATGCCTATAATG
GCTAATTTGGCTAATCTTAATTCTCATAATATAGGCTCATTGTATGTTTCTTGGAGTGAT
GGTGATGTAATTACTGGCGTCCCAAAACCTGTTGAGGGTGTTAGTTCCTTTATGAATGTT
ACATTGAATAAATGTACTAAATATAACATTTATGATGTATCTGGTGTGGGTGTTATTCGC
ATTAGCAATGACACCTTTCTTAATGGAATTACGTACACATCAACCTCAGGTAACCTTCTG
GGTTTTAAAGATGTTACTAATGGCACCATCTACTCTATCACTCCTTGTAACCCACCAGAT
CAGCTTGTTGTTTATCAGCAAGCTGTTGTTGGTGCTATGTTGTCTGAAAACTTTACTAGT
TACGGCTTTTCTAATGTTGTAGAAATGCCGAAATTTTTCTATGCGTCCAATGGCACTTAT
AATTGCACAGACGCTGTTTTAACTTATTCTAGTTTTGGCGTTTGTGCAGATGGTTCTATA
ATTGCTGTTCAACCACGTAATGTTTCATATGATAGTGTTTCAGCTATCGTCACAGCTAAT
TTGTCTATACCCTCCAATTGGACCACTTCGGTCCAGGTTGAGTATTTACAAATTACAAGT
ACACCTATCGTAGTTGATTGCTCCACTTATGTTTGCAATGGTAATGTGCGCTGTGTTGAA
TTGCTTAAGCAGTATACTTCTGCTTGTAAAACTATTGAAGACGCCTTAAGAAATAGCGCC
ATGCTGGAGTCTGCAGATGTTAGTGAGATGCTCACTTTTGACAAGAAAGCGTTTACACTT
GCTAATGTTAGTAGTTTTGGTGACTACAACCTTAGCAGTGTTATACCTAGCTTGCCCAGA
AGTGGTAGTAGAGTGGCTGGTCGCAGTGCCATAGAAGACATACTTTTTAGCAAACTTGTT
ACGTCTGGACTTGGCACTGTGGACGCAGACTACAAAAAGTGCACTAAGGGTCTTTCCATT
GCTGACTTGGCTTGTGCCCAATATTATAATGGCATTATGGTTTTGCCTGGCGTCGCTGAT
GCTGAACGAATGGCCATGTATACAGGTTCTTTAATTGGTGGAATTGCTTTAGGAGGTCTT
ACATCAGCCGCTTCAATACCATTTTCATTAGCAATTCAGTCACGTTTAAATTATGTTGCA
TTGCAGACTGATGTTTTACAAGAAAATCAGAAAATTCTTGCTGCATCTTTTAATAAAGCA
ATGACCAACATAGTAGATGCCTTTACTGGTGTTAATGATGCTATTACACAAACTTCACAA
GCTCTACAAACAGTTGCTACTGCACTTAATAAGATCCAGGATGTTGTTAATCAACAAGGC
AACTCATTGAACCATTTAACTTCTCAGTTGAGGCAGAATTTTCAAGCCATTTCTAGCTCT
ATTCAGGCTATCTATGACAGACTTGATATTATTCAGGCTGATCAACAAGTAGATAGGCTG
ATTACTGGTAGATTGGCTGCTCTGAATGTATTCGTTTCTCATACATTGACTAAGTACACT
GAAGTTCGTGCTTCCAGACAGCTTGCACAACAAAAAGTGAATGAGTGTGTCAAATCCCAG
TCTAAGCGGTATGGCTTCTGTGGAAATGGCACGCACATTTTCTCACTTGTTAATGCTGCT
CCTGAGGGGCTTGTTTTTCTCCATACTGTCTTGTTGCCGACACAATATAAGGATGTTGAA
GCGTGGTCTGGGTTGTGCGTTGATGGTAGAAACGGTTATGTGTTGAGACAACCTAATCTT
GCTCTTTACAAAGAAGGCAATTATTATAGAATTACATCTCGCATAATGTTTGAACCACGT
ATTCCTACCATAGCAGATTTTGTCCAAATTGAAAATTGCAATGTCACATTTGTTAACATT
TCTCGCTCTGAGTTGCAAACTATTGTGCCAGAGTATATTGATGTTAATAAGACGCTGCAA
GAATTAAGTTACAAATTGCCAAATTACACTGTTCCAGACCTAGTTGTCGAACAGTACAAC
CAGACTATTTTGAATTTGACCAGTGAAATTAGCACCCTTGAAAATAAATCTGCGGAGCTT
AATTACACTGTTCAAAAACTGCAAACTTTGATCGACAACATAAATAGCACATTAGTTGAC
TTAAAGTGGCTCAACCGGGTTGAGACTTATATCAAGTGGCCGTGGTGGGTGTGGTTGTGC
ATTTCAGTCGTGCTCATCTTTGTGGTGAGTATGTTGCTATTATGTTGTTGTTCTACTGGT
TGCTGTGGTTTCTTTAGTTGTTTTGCATCTTCTATTAGAGGTTGTTGTGAATCAACTAAA
CTTCCTTATTACGACGTTGAAAAGATCCACATACAG
>USA/933-50/1993
ATGTTTGTTTTACTTGTTGCATATGCCTTGTTGCATATTGCTGGTTGTCAAACTACAAAT
GGGATGAACACTAGTCACTCTGTTTGCAACGGCTGTGTTGGTCATTCAGAAAATGTATTT
GCTGTTGAGAGTGGTGGTTATATACCCTCCGACTTTGCATTTAATAATTGGTTCCTCTTA
ACTAATACCTCATCTGTTGTAGATGGTGTTGTGAGGAGTTTTCAGCCTTTGTTGCTTAAT
TGCTTATGGTCTGTTTCTGGCTCGCAGTTTACTACTGGTTTTGTCTATTTTAATGGTACT
GGGAGAGGTGATTGTAAAGGTTTTTATTCAAATGCTTCGTCTGATGTCATACGTTACAAC
ATCAATTTTGAAGAAAACCTTAGACGTGGAACCATTTTGTTTAAAACATCTTATGGTGCT
GTTGTGTTTTATTGTACCAACAACACTTTGGTTTCAGGTGATGCTCACATACCATCTGGT
ACAGTTTTGGGCAATTTTTATTGCTTTGTAAATACTACTATTGGCAATGAAACTACGTCT
GCTTTTGTGGGTGCACTACCTAAGACAGTTCGTGAGTTTGTTATTTCACGCACAGGACAT
TTCTATATTAATGGCTATCGCTATTTTACTTTAGGTAATGTAGAAGCCGTTAATTTCAAT
GTCACTAATGCAGAAACCACTGTTTGTACTGTTGCGTTAGCTTCTTATGCTGACGTTTTG
GTTAATGTGTCACAAACTGCTATTGCTAATATAATTTATTGCAACTCTGTTATTAACAGA
CTGAGATGTGACCAGTTGTCCTTTGATGTACCAGATGGTTTTTATTCCACAAGCCCTATT
CAATCCGTTGAGCTACCTGTGTCTATTGTGTCGCTACCTGTTTATCACAAACACACGTTT
ATTGTGTTGTATGTTAACTTCAAACTTCGGAGTGGCGTTGGCAGGTGCTATAACTGTCGT
CCTGCTGTTGTTAATATTACACTGGCCAATTTTAATGAAACTAAAGGGCCTTTGTGTGTT
GACACATCACACTTCACTACCCAATTC---GTT---GGTGCCAAGTTTGATAGGTGGAGT
GCTAGTATTAACACGGGAAATTGCCCTTTTTCTTTTGGCAAAGTTAATAACTTTGTTAAA
TTTGGCAGTGTATGTTTTTCGCTAAAGGATATACCCGGTGGTTGCGCAATGCCTATAATG
GCTAATTTGGCTAATCTTAATTCTCATAATATAGGCTCATTGTATGTTTCTTGGAGTGAT
GGTGATGTAATTACTGGCGTCCCAAAACCTGTTGAGGGTGTTAGTTCCTTTATGAATGTT
ACATTGAATAAATGTACTAAATATAACATTTATGATGTATCTGGTGTGGGTGTTATTCGC
ATTAGCAATGACACCTTTCTTAATGGAATTACGTACACATCAACTTCAGGTAACCTTCTG
GGTTTTAAAGATGTTACTAATGGCACCATCTACTCTATCACTCCTTGTAACCCACCAGAT
CAGCTTGTTGTTTATCAGCAAGCTGTTGTTGGTGCTATGTTGTCTGAAAACTTTACTAGT
TACGGCTTTTCTAATGTTGTAGAAATGCCGAAATTTTTCTATGCGTCCAATGGCACTTAT
AATTGCACAGACGCTGTTTTAACTTATTCTAGTTTTGGCGTTTGTGCAGATGGTTCTATA
ATTGCTGTTCAACCACGTAATGTTTCATATGATAGTGTTTCAGCTATCGTCACAGCTAAT
TTGTCTATACCCTCCAATTGGACCACTTCGGTCCAGGTTGAGTATTTACAAATTACAAGT
ACACCTATCGTAGTTGATTGCTCCACTTATGTTTGCAATGGTAATGTGCGCTGTGTTGAA
TTGCTTAAGCAGTATACTTCTGCTTGTAAAACTATTGAAGACGCCTTAAGAAATAGCGCC
ATGCTGGAGTCTGCAGATGTTAGTGAGATGCTCACTTTTGACAAGAAAGCGTTTACACTT
GCTAATGTTAGTAGTTTTGGTGACTACAACCTTAGCAGTGTTATACCTAGCTTGCCCAGA
AGTGGTAGTAGAGTGGCTGGTCGCAGTGCCATAGAAGACATACTTTTTAGCAAACTTGTT
ACGTCTGGACTTGGCACTGTGGACGCAGACTACAAAAAGTGCACTAAGGGTCTTTCCATT
GCTGACTTGGCTTGTGCCCAATATTATAATGGCATTATGGTTTTGCCTGGCGTCGCTGAT
GCTGAACGAATGGCCATGTATACAGGTTCTTTAATTGGTGGAATTGCGTTAGGAGGTCTT
ACATCAGCCGCTTCAATACCATTCTCATTAGCAATTCAGTCACGTTTAAATTATGTTGCA
TTGCAGACTGATGTTTTACAAGAAAATCAGAAAATTCTTGCTGCATCTTTTAATAAAGCA
ATGACCAACATAGTAGATGCCTTTACTGGTGTTAATGATGCTATTACACAAACTTCACAA
GCTCTACAAACAGTTGCTACTGCACTTAATAAGATCCAGGATGTTGTTAATCAACAAGGC
AACTCATTGAACCATTTAACTTCTCAGTTGAGGCAGAATTTTCAAGCCATCTCTAGCTCT
ATTCAGGCTATCTATGACAGACTTGATATTATTCAGGCTGATCAACAAGTAGATAGGCTG
ATTACTGGTAGATTGGCTGCTCTGAATGTATTCGTTTCTCATACATTGACTAAGTACACT
GAAGTTCGTGCTTCCAGACAGCTTGCACAACAAAAAGTGAATGAGTGTGTCAAATCCCAG
TCTAAGCGGTATGGCTTCTGTGGAAATGGCACGCACATTTTCTCACTTGTTAATGCTGCT
CCTGAGGGGCTTGTTTTTCTCCATACTGTCTTGTTGCCGACACAATATAAGGATGTTGAA
GCGTGGTCTGGGTTGTGCGTTGATGGTAGAAACGGTTATGTGTTGAGACAACCTAATCTT
GCTCTTTACAAAGAAGGCAATTATTATAGAATTACATCTCGCATAATGTTTGAACCACGT
ATTCCTACCATAGCAGATTTTGTCCAAATTGAAAATTGCAATGTCACATTTGTTAACATT
TCTCGCTCTGAGTTGCAAACTATTGTGCCAGAGTATATTGATGTTAATAAGACGCTGCAA
GAATTAAGTTACAAATTGCCAAATTACACTGTTCCAGACCTAGTTGTCGAACAGTACAAC
CAGACTATTTTGAATTTGACCAGTGAAATTAGCACCCTTGAAAATAAATCTGCGGAGCTT
AATTACACTGTTCAAAAACTGCAAACTTTGATTGACAACATAAATAGCACATTAGTTGAC
TTAAAGTGGCTCAACCGTGTTGAGACTTATATCAAGTGGCCGTGGTGGGTGTGGTTGTGC
ATTTCAGTCGTGCTCATCTTTGTGGTGAGTATGTTGCTATTATGTTGTTGTTCTACTGGT
TGCTGTGGCTTCTTTAGTTGTTTTGCATCTTCTATTAGAGGTTGTTGTGAATCAACTAAA
CTTCCTTATTACGACGTTGAAAAGATCCACATACAG
>USA/953-49/1995
ATGTTTGTTTTACTTGTTGCATATGCCTTGTTGCATATTGCTGGTTGTCAAACTACAAAT
GGGATGAACACTAGTCACTCTGTTTGCAACGGCTGTGTTGGTCATTCGGAAAATGTATTT
GTTGTTGAGAGTGGTGGTTATATACCCTCCAACTTTGCATTTAATAATTGGTTCCTCTTA
ACTAATACCTCATCTGTTGTAGATGGTGTTGTGAGGAGTTTTCAGCCTTTGTTGCTTAAT
TGCTTATGGTCTGTTTCTGGCTCGCGGTTTACTACTGGTTTTGTCTATTTTAATGGTACT
GGGAGAGGTGATTGTAAAGGTTTTTATTCAAATGCTTCGTCTGATGTCATACGTTACAAC
ATCAATTTTGAAGAAAACCTTAGACATGGAACCATTTTGTTTAAAACATCTTATGGTGCT
GTTGTGTTTTATTGTACCAACAACACTTTGGTTTCAGGTGATGCTCACATACCATCTGGT
ACAGTTTTGGGCAATTTTTATTGCTTTGTAAATACTACTATTGGCAATGAAACTACGTCT
GCTTTTGTGGGTGCACTACCTAAGACAGTTCGTGAGTTTGTTATTTCACGCACAGGACAT
TTCTATATTAATGGCTATCGCTATTTCTCTTTAGGTAATGTAGAAGCCGTTAATTTCAAT
GTCACTAATGCAGAAACCACTGTTTGTACTGTTGCGTTAGCTTCTTATGCTGACGTTTTG
GTTAATGTGTCACAAACTGCTATTGCTAATATAATTTATTGCAACTCTGTTATTAACAGA
CTGAGATGTGACCAGTTGTCCTTTGATGTACCAGATGGTTTTTATTCCACAAGCCCTATT
CAATCCGCTGAGCTACCTGTGTCTATTGTGTCGCTACCTGTTTATCACAAACACACGTTT
ATTGTGTTGTATGTTAACTTCAAACTTCGGAGTGGCGTTGGCAGGTGCTATAACTGTCGT
CCTGCTGTTGTTAATATTACACTGGCCAATTTTAATGAAACTAAAGGGCCTTTGTGTGTT
GACACATCACACTTCACTACCCAATTC---GTT---GGTGTCAAGTTTGATAGGTGGAGT
GCTAGTATTAACACGGGAAATTGCCCTTTTTCTTTTGGCAAAGTTAATAACTTTGTTAAA
TTTGGCAGTGTATGTTTTTCGCTAAAGGATATACCCGGTGGTTGCGCAATGCCTATAATG
GCTAATTTGGCTAATCTTAATTCTCATAATATAGGCTCATTGTATGTTTCTTGGAGTGAT
GGTGATGTAATTACTGGCGTCCCAAAACCTGTTGAGGGTGTTAGTTCCTTTATGAATGTT
ACATTGAATAAATGTACTAAATATAACATTTATGATGTATCTGGTGTGGGTGTTATTCGC
ATTAGCAATGACACCTTTCTTAATGGAATTACGTACACATCAACTTCAGGTAACCTTCTG
GGTTTTAAAGATGTTACTAATGGCACCATCTACTCTATCACTCCTTGTAACCCACCAGAT
CAGCTTGTTGTTTATCAGCAAGCTGTTGTTGGTGCTATGTTGTCTGAAAACTTTACTAGT
TACGGCTTTTCTAATGTTGTAGAAATGCCGAAATTTTTCTATGCGTCCAATGGCACTTAT
AATTGCACAGACGCTGTTTTAACTTATTCTAGTTTTGGCGTTTGTGCAGATGGTTCTATA
ATTGCTGTTCAACCACGTAATGTTTCATATGATAGTGTTTCAGCTATCGTCACAGCTAAT
TTGTCTATACCCTCCAATTGGACCACTTCGGTCCAGGTTGAGTATTTACAAATTACAAGT
ACACCTATCGTAGTTGATTGCTCCACTTATGTTTGCAATGGTAATGTGCGCTGTGTTGAA
TTGCTTAAGCAGTATACTTCTGCTTGTAAAACTATTGAAGACGCCTTAAGAAATAGCGCC
ATGCTGGAGTCTGCAGATGTTAGTGAGATGCTCACTTTTGACAAGAAAGCGTTTACACTT
GCTAATGTTAGTAGTTTTGGTGACTACAACCTTAGCAGTGTTATACCTAGCTTGCCCAGA
AGTGGTAGTAGAGTGGCTGGTCGCAGTGCCATAGAAGACATACTTTTTAGCAAACTTGTT
ACGTCTGGACTTGGCACTGTGGACGCAGACTACAAAAAGTGCACTAAGGGTCTTTCCATT
GCTGACTTGGCTTGTGCCCAATATTATAATGGCATTATGGTTTTGCCTGGCGTCGCTGAT
GCTGAACGAATGGCCATGTATACAGGTTCTTTAATTGGTGGAATTGCTTTAGGAGGTCTT
ACATCAGCCGCTTCAATACCATTTTCATTAGCAATTCAGTCACGTTTAAATTATGTTGCA
TTGCAGACTGATGTTTTACAAGAAAATCAGAAAATTCTTGCTGCATCTTTTAATAAAGCA
ATGACCAACATAGTAGATGCCTTTACTGGTGTTAATGATGCTATTACACAAACTTCACAA
GCTCTACAAACAGTTGCTACTGCACTTAATAAGATCCAGGATGTTGTTAATCAACAAGGC
AACTCATTGAACCATTTAACTTCTCAGTTGAGGCAGAATTTTCAAGCCATTTCTAGCTCT
ATTCAGGCTATCTATGACAGACTTGATATTATTCAGGCTGATCAACAAGTAGATAGGCTG
ATTACTGGTAGATTGGCTGCTCTGAATGTATTCGTTTCTCATACATTGACTAAGTACACT
GAAGTTCGTGCTTCTAGACAGCTTGCACAACAAAAAGTGAATGAGTGTGTCAAATCCCAG
TCTAAGCGGTATGGCTTCTGTGGAAATGGCACGCACATTTTCTCACTTGTTAATGCTGCT
CCTGAGGGGCTTGTTTTTCTCCATACTGTCTTGTTGCCGACACAATATAAGGATGTTGAA
GCGTGGTCTGGGTTGTGCGTTGATGGTAGAAACGGTTATGTGTTGAGACAACCTAATCTT
GCTCTTTACAAAGAAGGCAATTATTATAGAATTACATCTCGCATAATGTTTGAACCACGT
ATTCCTACCATAGCAGATTTTGTCCAAATTGAAAATTGCAATGTCACATTTGTTAACATT
TCTCGCTCTGAGTTGCAAACTATTGTGCCAGAGTATATTGATGTTAATAAGACGCTGCAA
GAATTAAGTTACAAATTGCCAAATTACACTGTTCCAGACCTAGTTGTCGAACAGTACAAC
CAGACTATTTTGAATTTGACCAGTGAAATTAGCACCCTTGAAAATAAATCTGCGGAGCTT
AATTACACTGTTCAAAAACTGCAAACTTTGATCGACAACATAAATAGCACATTAGTTGAC
TTAAATTGGCTCAACCGTGTTGAGACTTATATCAAGTGGCCGTGGTGGGTGTGGTTGTGC
ATTTCAGTCGTGCTCATCTTTGTGGTGAGTATGTTGCTATTATGTTGTTGTTCTACTGGT
TGCTGTGGCTTCTTTAGTTGTTTTGCATCTTCTATTAGAGGTTGTTGTGAATCAACTAAA
CTTCCTTATTACGACGTTGAAAAGATCCACATACAG
>HCoV-229E-8/8/01
ATGTTTGTTTTACTTGTTGCATATGCCTTGTTGCATATTGCTGGTTGTCAAACTACAAAT
GGGATGAACACTAGTCAGTCTGTTTGCAACGGCTGTGTTGGTCATTCGGAAAATGTATTT
GCTGTTGAGAGTGGTGGTTATATACCCTCCAACTTTGCATTTAATAATTGGTTCCTCTTA
ACTAATACCTCATCTGTTGTAGATGGTGTTGTGAGGAGTTTTCAGCCTTTGTTGCTTAAT
TGCTTATGGTCTGTTTCTGGCTCGCGGCTTACTACTGGTTTTGTCTATTTTAATGGTACT
GGGAGAGGTGATTGTAAAGGTTTTTATTCAAATGCTTCGTCTGATGTCATACGTTACAAC
ATCAATTTTGAAGAAAACCTTAGACGTGGAACCATTTTGTTTAAAACATCTTATGGTGCT
GTTGTGTTTTATTGTACCAACAACACTTTGGTTTCAGGTGATGCTCACATACCATCTGGT
ACAGTTTTGGGCAATTTTTATTGCTTTGTAAATACTACTATTGGCAATGAAACTACGTCT
GCTTTTGTGGGTGCACTACCTAAGACAGTTCGTGAGTTTGTTATTTCACGCACAGGACAT
TTCTATATTAATGGCTATCGCTATTTCTCTTTAGGTAATGTAGAAGCCGTTAATTTCAAT
GTCACTAATGCTGCAACCACTGTTTGTACTGTTGCGTTAGCTTCTTATGCTGACGTTTTG
GTTAATGTGTCACAAACTGCTATTGCTAATATAATTTATTGCAACTCTGTTATTAACAGA
CTGAGATGTGACCAGTTGTCCTTTGATGTACCAGATGGTTTTTATTCCACAAGCCCTATT
CAATCCGTTGAGCTACCTGTGTCTATTGTGTCGCTACCTGTTTATCACAAACACACGTTT
ATTGTGTTGTATGTTAACTTCGAACTTCGGCGTGGCCCTGGCAGGTGCTATAACTGTCGT
CCTGCTGTTGTTAATATTACACTGGCCAATTTTAATGAAACTAAAGGGCCTTTGTGTGTT
GACACATCACACTTCACCACCCAATTC---GTT---GGTGTCAAGTTTGATAGGTGGAGT
GCTAGTATTAACACGGGAAATTGCCCTTTTTCTTTTGGCAAAGTTAATAACTTTGTTAAA
TTTGGCAGTGTATGTTTTTCGCTAAAGGATATACCCGGTGGTTGCGCAATGCCTATAATG
GCTAATTTGGCTAATCTTAATTCTCATAATATAGGCTCATTGTATGTTTCTTGGAGTGAT
GGTGATGTAATTACTGGCGTCCCAAAACCTGTTGAGGGTGTTAGTTCCTTTATGAATGTT
ACATTGAATAAATGTACTAAATATAACATTTATGATGTATCTGGTGTGGGTGTTATTCGC
ATTAGCAATGACACCTTTCTTAATGGAATTACGTACACATCAACTTCAGGTAACCTTCTG
GGTTTTAAAGATGTTACTAATGGCACCATCTACTCTATCACTCCTTGTAACCCACCAGAT
CAGCTTGTTGTTTATCAGCAAGCTGTTGTTGGTGCTATGTTGTCTGAAAACTTTACTAGT
TACGGCTTTTCTAATGTTGTAGAAATGCCGAAATTTTTCTATGCGTCCAATGGCACTTAT
AATTGCACAGACGCTGTTTTAACTTATTCTAGTTTTGGCGTTTGTGCAGATGGTTCTATA
ATTGCTGTTCAACCACGTAATGTTTCATATGATAGTGTTTCAGCTATTGTCACAGCTAAT
TTGTCTATACCCTCCAATTGGACCACTTCGGTCCAGGTTGAGTATTTACAAATTACAAGT
ACACCTATCGTAGTTGATTGCTCCACTTATGTTTGCAATGGTAATGTGCGCTGTGTTGAA
TTGCTTAAGCAGTATACTTCTGCTTGTAAAACTATTGAAGACGCCTTAAGAAATAGCGCC
ATGCTGGAGTCTGCAGATGTTAGTGAGATGCTCACTTTTGACAAGAAAGCGTTTACACTT
GCTAATGTTAGTAGTTTTGGTGACTACAACCTTAGCAGTGTTATACCTAGCTTGCCCAGA
AGTGGTAGTAGAGTGGCTGGTCGCAGTGCCATAGAAGACATACTTTTTAGCAAACTTGTT
ACGTCTGGACTTGGCACTGTGGACGCAGACTACAAAAAGTGTACTAAGGGTCTTTCCATT
GCTGACTTGGCTTGTGCCCAATATTATAATGGCATTATGGTTTTGCCTGGCGTCGCTGAT
GCTGAACGTATGGCCATGTATACAGGTTCTTTAATTGGTGGAATTGCTTTAGGAGGTCTT
ACATCAGCCGCTTCAATACCATTTTCATTAGCAATTCAGTCACGTTTAAATTATGTTGCA
TTGCAGACTGATGTTTTACAAGAAAATCAGAAAATTCTTGCTGCATCTTTTAATAAAGCA
ATGACCAACATAGTAGATGCCTTTACTGGTGTTAATGATGCTATTACACAAACTTCACAA
GCTCTACAAACAGTTGCTACTGCACTTAATAAGATCCAGGATGTTGTTAATCAACAAGGC
AACTCATTGAACCATTTAACTTTTCAGTTGAGGCAGAATTTTCAAGCCATTTCTAGCTCT
ATTCAGGCTATCTATGACAGACTTGATATTATTCAGGCTGATCAACAAGTAGATAGGCTG
ATTACTGGTAGATTGGCTGCTCTGAATGTATTCGTTTCTCATACATTGACTAAGTACACT
GAAGTTCGTGCTTCCAGACAGCTTGCACAACAAAAAGTGAATGAGTGTGTCAAATCCCAG
TCTAAGCGGTATGGCTTCTGTGGAAATGGCACGCACATTTTCTCACTTGTTAATGCTGCT
CCTGAGGGGCTTGTTTTTCTCCATACTGTCTTGTTGCCGACACAATATAAGGATGTTGAA
GCGTGGTCTGGGTTGTGCGTTGATGGTAGAAACGGTTATGTGTTGAGACAACCTAATCTT
GCTCTTTACAAAGAAGGCAATTATTATAGAATTACATCTCGCATAATGTTTGAACCACGT
ATTCCTACCATAGCAGATTTTGTCCAAATTGAAAATTGCAATGTCACATTTGTTAACATT
TCTCGCTCTGAGTTGCAAACTATTGTGCCAGAGTATATTGATGTTAATAAGACGCTGCAA
GAATTAAGTTACAAATTGCCAAATTACACTGTTCCAGACCTAGTTGTCGAACAGTACAAC
CAGACTATTTTGAATTTGACCAGTGAAATTAGCACCCTTGAAAATAAATCTGCGGAGCTT
AATTACACTGTTCAAAAACTGCAAACTTTGATCGACAACATAAATAGCACATTAGTTGAC
TTAAAGTGGCTCAACCGTGTTGAGACTTATATCAAGTGGCCGTGGTGGGTGTGGTTGTGC
ATTTCAGTCGTGCTCATCTTTGTGGTGAGTATGTTGCTATTATGTTGTTGTTCTACTGGT
TGCTGCGGCTTCTTTAGTTGTTTTGCATCTTCTATTAGAGGTTGTTGTGAATCAACTAAA
CTTCCTTATTACGACGTTGAAAAGATCCACATACAG
>HCoV-229E-21/6/02
ATGTTTGTTTTACTTGTTGCATATGCCTTGTTGCATATTGCTGGTTGTCAAACTACAAAT
GGGATGAACACTAGTCACTCTGTTTGCAACGGCTGTGTTGGTCATTCGGAAAATGTATTT
GATGTTGAGAGTGGTGGTTATATACCATCCAACTTTGCATTTAATAATTGGTTCCTCTTA
ACTAATACCTCATCTGTTGTAGATGGTGTTGTGAGGAGTTTTCAGCCTTTGTTGCTTAAT
TGCTTATGGTCTGTTTCTGGCTCGCGGCTTACTACTGGTTTTGTCTATTTTAATGGTACT
GGGAGAGGTGATTGTAAAGGTTTTTATTCAAATGCTTCGTCTGATGTCATACGTTACAAC
ATCAATTTTGAAGAAAACCTTAGACGTGGAACCATTTTGTTTAAAACATCTTATGGTGCT
GTTGTGTTTTATTGTACCAACAACACTTTGGTTTCAGGTGATGCTCACATACCATCTGGT
ACAGTTTTGGGCAATTTTTATTGCTTTGTAAATACTACTATTGGCAATGAAACTACGTCT
GCTTTTGTGGGTGCACTACCTAAGACAGTTCGTGAGTTTGTTATTTCACGCACAGGACAT
TTCTATATTAATGGCTATCGCTATTTCTCTTTAGGTAATGTAGAAGCCGTTAATTTCAAT
GTCACTAATGCTGCAACCACTGTTTGTACTGTTGCGTTAGCTTCTTATGCTGACGTTTTG
GTTAATGTGTCACAAACTGCTATTGCTAATATAATTTATTGCAATTCTGTTATTAACAGA
CTGAGATGTGACCAGTTGTCCTTTGATGTACCAGATGGTTTTTATTCCACAAGCCCTATT
CAATCCGTTGAGCTACCTGTGTCTATTGTGTCGCTACCTGTTTATCACAAACACACGTTT
ATTGTGTTGTATGTTAACTTCGAACTTCGGCGTGGCCCTGGCAGGTGCTATAACTGTCGT
CCTGCTGTTGTTAATATTACACTGGCCAATTTTAATGAAACTAAAGGGCCCTTGTGTGTT
GACACATCACACTTCACTACCCAATTC---GTT---GGTGTCAAGTTTGATAGGTGGAGT
GCTAGTATTAACACGGGAAATTGCCCTTTTTCTTTTGGCAAAGTTAATAACTTTGTTAAA
TTTGGCAGTGTATGTTTTTCGCTAAAGGATATACCCGGTGGTTGCGCAATGCCTATAATG
GCTAATTTGGCTAATCTTAATTCTCATAATATAGGCTCATTGTATGTTTCTTGGAGTGAT
GGTGATGTAATTACTGGCGTCCCGAAACCTGTTGAGGGTGTTAGTTCCTTTATGAATGTT
ACATTGAATAAATGTACTAAATATAACATTTATGATGTATCTGGTGTGGGTGTTATTCGC
ATTAGCAATGAAACCTTTCTTAATGGAATTACGTACACATCAACTTCAGGTAACCTTCTG
GGTTTTAAAGATGTTACTAATGGCACCATCTACTCTATCACTCCTTGTAACCCACCAGAT
CAGCTTGTTGTTTATCAGCAAGCTGTTGTTGGTGCTATGTTGTCTGAAAACTTTACTAGT
TACGGCTTTTCTAATGTTGTAGAAATGCCGAAATTTTTCTATGCGTCCAATGGCACTTAT
AATTGCACAGACGCTGTTTTAACTTATTCTAGTTTTGGCGTTTGTGCAGATGGTTCTATA
ATTGCTGTTCAACCACGTAATGTTTCATATGATAGTGTTTCAGCTATTGTCACAGCTAAT
TTGTCTATACCCTCCAATTGGACCACTTCGGTCCAGGTTGAGTATTTACAAATTACAAGT
ACACCTATCGTAGTTGATTGCTCCACTTATGTTTGCAATGGTAATGTGCGCTGTGTTGAA
TTGCTTAAGCAGTATACTTCTGCTTGTAAAACTATTGAAGACGCCTTAAGAAATAGCGCC
ATGCTGGAGTCTGCAGATGTTAGTGAGATGCTCACTTTTGACAAGAAAGCGTTTACACTT
GCTAATGTTAGTAGTTTTGGTGACTACAACCTTAGCAGTGTTATACCTAGCTTGCCCAGA
AGTGGTAGTAGAGTGGCTGGTCGCAGTGCCATAGAAGACATACTTTTTAGCAAACTTGTT
ACGTCTGGACTTGGCACTGTGGACGCAGACTACAAAAAGTGTACTAAGGGTCTTTCCATT
GCTGACTTGGCTTGTGCCCAATATTATAATGGCATTATGGTTTTGCCTGGCGTCGCTGAT
GCTGAACGTATGGCCATGTATACAGGTTCTTTAATTGGTGGAATTGCTTTAGGAGGTCTT
ACATCAGCCGCTTCAATACCATTTTCATTAGCAATTCAGTCACGTTTAAATTATGTTGCA
TTGCAGACTGATGTTTTACAAGAAAATCAGAAAATTCTTGCTGCATCTTTTAATAAAGCA
ATGACCAACATAGTAGATGCCTTTACTGGTGTTAATGATGCTATTACACAAACTTCACAA
GCTCTACAAACAGTTGCTACTGCACTTAATAAGATCCAGGATGTTGTTAATCAACAAGGC
AACTCATTGAACCATTTAACTTCTCAGTTGAGGCAGAATTTTCAAGCCATTTCTAGCTCT
ATTCAGGCTATCTATGACAGACTTGATATTATTCAGGCTGATCAACAAGTAGATAGGCTG
ATTACTGGTAGATTGGCTGCTCTGAATGTATTCGTTTCTCATACATTGACTAAGTACACT
GAAGTTCGTGCTTCCAGACAGCTTGCACAACAAAAAGTGAATGAGTGTGTCAAATCCCAG
TCTAAGCGGTATGGCTTCTGTGGAAATGGCACGCACATTTTCTCACTTGTTAATGCTGCT
CCTGAGGGGCTTGTTTTTCTCCATACTGTCTTGTTGCCGACACAATATAAGGATGTTGAA
GCGTGGTCTGGGTTGTGCGTTGATGGTAGAAACGGTTATGTGTTGAGACAACCTAATCTT
GCTCTTTACAAAGAAGGCAATTATTATAGAATTACATCTCGCATAATGTTTGAACCACGT
ATTCCTACCATAGCAGATTTTGTCCAAATTGAAAATTGCAATGTCACATTTGTTAACATT
TCTCGCTCTGAGTTGCAAACTATTGTGCCAGAGTATATTGATGTTAATAAGACGCTGCAA
GAATTAAGTTACAAATTGCCAAATTACACTGTTCCAGACCTAGTTGTCGAACAGTACAAC
CAGACTATTTTGAATTTGACCAGTGAAATTAGCACCCTTGAAAATAAATCTGCGGAGCTT
AATTACACTGTTCAAAAACTGCAAACTTTGATCGACAACATAAATAGCACATTAGTTGAC
TTAAAGTGGCTCAACCGTGTTGAGACTTATATCAAGTGGCCGTGGTGGGTGTGGTTGTGC
ATTTCAGTCGTGCTCATCTTTGTGGTGAGTATGTTGCTATTATGTTGTTGTTCTACTGGT
TGCTGCGGCTTCTTTAGTTGTTTTGCATCTTCTATTAGAGGTTGTTGTGAATCAACTAAA
CTTCCTTATTACGACGTTGAAAAGATCCACATACAG
>HCoV-229E-6/1/03
ATGTTTGTTTTACTTGTTGCATATGCCTTGTTGCATATTGCTGGTTGTCAAACTACAAAT
GGGATGAACACTAGTCACTCTGTTTGCAACGGCTGTGTTGGTCATTCGGAAAATGTATTT
GCTGTTGAGAGTGGTGGTTATATACCCTCCAACTTTGCATTTAATAATTGGTTCCTCTTA
ACTAATACCTCATCTGTTGTGGATGGTGTTGTGAGGAGTTTTCAGCCTTTGTTGCTTAAT
TGCTTATGGTCTGTTTCTGGCTCGCGGCTTACTACTGGTTTTGTCTATTTTAATGGTACT
GGGAGAGGTGATTGTAAAGGTTTTTATTCAAATGCTTCGTCTGATGTCATACGTTACAAC
ATCAATTTTGAAGAAAACCTTAGACGTGGAACCATTTTGTTTAAAACATCTTATGGTGCT
GTTGTGTTTTATTGTACCAACAACACTTTGGTTTCAGGTGATGCTCACATACCATCTGGT
ACAGTTTTGGGCAATTTTTATTGCTTTGTAAATACTACTATTGGCAATGAAACTACGTCT
GCTTTTGTGGGTGCACTACCTAAGACAGTTCGTGAGTTTGTTATTTCACGCACAGGACAT
TTCTATATTAATGGCTATCGCTATTTCTCTTTAGGTAATGTAGAAGCCGTTAATTTCAAT
GTCACTAATGCTGCAACCACTGTTTGTACTGTTGCGTTAGCTTCTTATGCTGACGTTTTG
GTTAATGTGTCACAAACTGCTATTGCTAATATAATTTATTGCAATTCTGTTATTAACAGA
CTGAGATGTGACCAGTTGTCCTTTGATGTACCAGATGGTTTTTATTCCACAAGCCCTATT
CAATCCGTTGAGCTACCTGTGTCTATTGTGTCGCTACCTGTTTATCACAAACACACGTTT
ATTGTGTTGTATGTTAACTTCGAACTTCGGCGTGGCCCTGGCAGGTGCTATAACTGTCGT
CCTGCTGTTGTTAATATTACACTGGCCAATTTTAATGAAACTAAAGGGCCCTTGTGTGTT
GACACATCACACTTCACTACCCAATTT---GTT---GGTGTCAAGTTTGATAGGTGGAGT
GCTAGTATTAACACGGGAAATTGCCCTTTTTCTTTTGGCAAAGTTAATAACTTTGTTAAA
TTTGGCAGTGTATGTTTTTCGCTAAAGGATATACCCGGTGGTTGCGCAATGCCTATAATG
GCTAATTTGGCTAATCTTAATTCTCATAATATAGGCTCATTGTATGTTTCTTGGAGTGAT
GGTGATGTAATTACTGGCGTCCCGAAACCTGTTGAGGGTGTTAGTTCCTTTATGAATGTT
ACATTGAATAAATGTACTAAATATAACATTTATGATGTATCTGGTGTGGGTGTTATTCGC
ATTAGCAATGACACCTTTCTTAATGGAATTACGTACACATCAACTTCAGGTAACCTTCTG
GGTTTTAAAGATGTTACTAATGGCACCATCTACTCTATCACTCCTTGTAACCCACCAGAT
CAGCTTGTTGTTTATCAGCAAGCTGTTGTTGGTGCTATGTTGTCTGAAAACTTTACTAGT
TACGGCTTTTCTAATGTTGTAGAAATGCCGAAATTTTTCTATGCGTCCAATGGCACTTAT
AATTGCACAGACGCTGTTTTAACTTATTCTAGTTTTGGCGTTTGTGCAGATGGTTCTATA
ATTGCTGTTCAACCACGTAATGTTTCATATGATAGTGTTTCAGCTATTGTCACAGCTAAT
TTGTCTATACCCTCCAATTGGACCACTTCGGTCCAGGTTGAGTATTTACAAATTACAAGT
ACACCTATCGTAGTTGATTGCTCCACTTATGTTTGCAATGGTAATGTGCGCTGTGTTGAA
TTGCTTAAGCAGTATACTTCTGCTTGTAAAACTATTGAAGACGCCTTAAGAAATAGCGCC
ATGCTGGAGTCTGCAGATGTTAGTGAGATGCTCACTTTTGACAAGAAAGCGTTTACACTT
GCTAATGTTAGTAGTTTTGGTGACTACAACCTTAGCAGTGTTATACCTAGCTTGCCCAGA
AGTGGTAGTAGAGTGGCTGGTCGCAGTGCCATAGAAGACATACTTTTTAGCAAACTTGTT
ACGTCTGGGCTTGGCACTGTGGACGCAGACTACAAAAAGTGTACTAAGGGTCTTTCCATT
GCTGACTTGGCTTGTGCCCAATATTATAATGGCATTATGGTTTTGCCTGGCGTCGCTGAT
GCTGAACGTATGGCCATGTATACAGGTTCTTTAATTGGTGGAATTGCTTTAGGAGGTCTT
ACATCAGCCGCTTCAATACCATTTTCATTAGCAATTCAGTCACGTTTAAATTATGTTGCA
TTGCAGACTGATGTTTTACAAGAAAATCAGAAAATTCTTGCTGCATCTTTTAATAAAGCA
ATGACCAACATAGTAGATGCCTTTACTGGTGTTAATGATGCTATTACACAAACTTCACAA
GCTCTACAAACAGTTGCTACTGCACTTAATAAGATCCAGGATGTTGTTAATCAACAAGGC
AACTCATTGAACCATTTAACTTCTCAGTTGAGGCAGAATTTTCAAGCCATTTCTAGCTCT
ATTCAGGCTATCTATGACAGACTTGATATTATTCAGGCTGATCAACAAGTAGATAGGCTG
ATTACTGGTAGATTGGCTGCTCTGAATGTATTCGTTTCTCATACATTGACTAAGTACACT
GAAGTTCGTGCTTCCAGACAGCTTGCACAACAAAAAGTGAATGAGTGTGTCAAATCCCAG
TCTGAGCGGTATGGCTTCTGTGGAAATGGCACGCACATTTTCTCACTTGTTAATGCTGCT
CCTGAGGGGCTTGTTTTTCTCCATACTGTCTTGTTGCCGACACAATATAAGGATGTTGAA
GCGTGGTCTGGGTTGTGCGTTGATGGTAGAAACGGTTATGTGTTGAGACAACCTAATCTT
GCTCTTTACAAAGAAGGCAATTATTATAGAATTACATCTCGCATAATGTTTGAACCACGT
ATTCCTACCATAGCAGATTTTGTCCAAATTGAAAATTGCAATGTCACATTTGTTAACATT
TCTCGCTCTGAGTTGCAAACTATTGTGCCAGAGTATATTGATGTTAATAAGACGCTGCAA
GAATTAAGTTACAAATTGCCAAATTATACTGTTCCAGACCTAGTTGTCGAACAGTACAAC
CAGACTATTTTGAATTTGACCAGTGAAATTAGCACCCTTGAAAATAAATCTGCGGAGCTT
AATTACACTGTTCAAAAACTGCAAACTTTGATCGACAACATAAATAGCACATTAGTTGAC
TTAAAGTGGCTCAACCGTGTTGAGACTTATATCAAGTGGCCGTGGTGGGTGTGGTTGTGC
ATTTCAGTCGTGCTCATCTTTGTGGTGAGTATGTTGCTATTATGTTGTTGTTCTACTGGT
TGCTGCGGCTTCTTTAGTTGTTTTGCATCTTCTATTAGAGGTTGTTGTGAATCAACTAAA
CTTCCTTATTACGACGTTGAAAAGATCCACATACAG
>HCoV-229E-30/7/03
ATGTTTGTTTTACTTGTTGCATATGCCTTGTTGCATATTGCTGGTTGTCAAACTACAAAT
GGGATGAACACTAGTCACTCTGTTTGCAACGGCTGTGTTGGTCATTCGGAAAATGTATTT
GCTGTTGAGAGTGGTGGTTATATACCCTCCAACTTTGCATTTAATAATTGGTTCCTCTTA
ACTAATACCTCATCTGTTGTAGATGGTGTTGTGAGGAGTTTTCAGCCTTTGTTGCTTAAT
TGCTTATGGTCTGTTTCTGGCTCGCGGCTTACTACTGGTTTTGTCTATTTTAATGGTACT
GGGAGAGGTGATTGTAAAGGTTTTTATTCAAATGCTTCGTCTGATGTCATACGTTACAAC
ATCAATTTTGAAGAAAACCTTAGACGTGGAACCATTTTGTTTAAAACATCTTATGGTGCT
GTTGTGTTTTATTGTACCAACAACACTTTGGTTTCAGGTGATGCTCACATACCATCTGGT
ACAGTTTTGGGCAATTTTTATTGCTTTGTAAATACTACTATTGGCAATGAAACTACGTCT
GCTTTTGTTGGTGCACTACCTAAGACAGTTCGTGAGTTTGTTATTTCACGCACAGGACAT
TTTTATATTAATGGCTATCGCTATTTCTCTTTAGGTAATGTAGAAGCCGTTAATTTCAAT
GTCACTAATGCTGCAACCACTGTTTGTACTGTTGCGTTAGCTTCTTATGCTGACGTTTTG
GTTAATGTGTCACAAACTGCTATTGCTAATATAATTTATTGCAATTCTGTTATTAACAGA
CTGAGATGTGACCAGTTGTCCTTTGATGTACCAGATGGTTTTTATTCCACAAGCCCTATT
CAATCCGTTGAGCTACCTGTGTCTATTGTGTCGCTACCTGTTTATCACAAACACACGTTT
ATTGTGTTGTATGTTAACTTCGAACTTCGGCGTGGCCCTGGCAGGTGCTATAACTGTCGT
CCTGCTGTTGTTAATATTACACTGGCCAATTTTAATGAAACTAAAGGGCCCTTGTGTGTT
GACACATCACACTTCACTACCCAATTC---GTT---GGTGTCAAGTTTGATAGGTGGAGT
GCTAGTATTAACACGGGAAATTGCCCTTTTTCTTTTGGCAAAGTTAATAACTTTGTTAAA
TTTGGCAGTGTATGTTTTTCGCTAAAGGACATACCCGGTGGTTGCGCAATGCCTATAATG
GCTAATTTGGCTAATCTTAATTCTCATAATATAGGCTCATTGTATGTTTCTTGGAGTGAT
GGTGATGTAATTACTGGCGTCCCGAAACCTGTTGAGGGTGTTAGTTCCTTTATGAATGTT
ACATTGAATAAATGTACTAAATATAACATTTATGATGTATCTGGTGTGGGTGTTATTCGC
ATTAGCAATGACACCTTTCTTAATGGAATTACGTACACATCAACTTCAGGTAACCTTCTG
GGTTTTAAAGATGTTACTAATGGCACCATCTACTCTATCACTCCTTGTAACCCACCAGAT
CAGCTTGTTGTTTATCAGCAAGCTGTTGTTGGTGCTATGTTGTCTGAAAACTTTACTAGT
TACGGCTTTTCTAATGTTGTAGAAATGCCGAAATTTTTCTATGCGTCCAATGGCACTTAT
AATTGCACAGACGCTGTTTTAACTTATTCTAGTTTTGGCGTTTGTGCAGATGGTTCTATA
ATTGCTGTTCAACCACGTAATGTTTCATATGATAGTGTTTCAGCTATTGTCACAGCTAAT
TTGTCTATACCCTCCAATTGGACCACTTCGGTCCAGGTTGAGTATTTACAAATTACAAGT
ACACCTATCGTAGTTGATTGCTCCACTTATGTTTGCAATGGTAATGTGCGCTGTGTTGAA
TTGCTTAAGCAGTATACTTCTGCTTGTAAAACTATTGAAGACGCCTTAAGAAATAGCGCC
ATGCTGGAGTCTGCAGATGTTAGTGAGATGCTCACTTTTGACAAGAAAGCGTTTACACTT
GCTAATGTTAGTAGTTTTGGTGACTACAACCTTAGCAGTGTTATACCTAGCTTGCCCAGA
AGTGGTAGTAGAGTGGCTGGTCGCAGTGCCATAGAAGACATACTTTTTAGCAAACTTGTT
ACGTCTGGACTTGGCACTGTGGACGCAGACTACAAAAAGTGTACTAAGGGTCTTTCCATT
GCTGACTTGGCTTGTGCCCAATATTATAATGGCATTATGGTTTTGCCTGGCGTCGCTGAT
GCTGAACGTATGGCCATGTATACAGGTTCTTTAATTGGTGGAATTGCTTTAGGAGGTCTT
ACATCAGCCGCTTCAATACCATTTTCATTAGCAATTCAGTCACGTTTAAATTATGTTGCA
TTGCAGACTGATGTTTTACAAGAAAATCAGAAAATTCTTGCTGCATCTTTTAATAAAGCA
ATGACCAACATAGTAGATGCCTTTACTGGTGTTAATGATGCTATTACACAAACTTCACAA
GCTCTACAAACAGTTGCTACTGCACTTAATAAGATCCATGATGTTGTTAATCAACAAGGC
AACTCATTGAACCATTTAACTTCTCAGTTGAGGCAGAATTTCCAAGCCATTTCTAGCTCT
ATTCAGGCTATCTATGACAGACTTGATATTATTCAGGCTGATCAACAAGTAGATAGGCTG
ATTACTGGTAGATTGGCTGCTCTGAATGTATTCGTTTCTCATACATTGACTAAGTACACT
GAAGTTCGTGCTTCCAGACAGCTTGCACAACAAAAAGTGAATGAGTGTGTCAAGTCCCAG
TCTAAGCGGTATGGCTTCTGTGGAAATGGCACGCACATTTTCTCACTTGTTAATGCTGCT
CCTGAGGGGCTTGTTTTTCTCCATACTGTCTTGTTGCCGACACAATATAAGGATGTTGAA
GCGTGGTCTGGGTTGTGCGTTGATGGTAGAAACGGTTATGTGTTGAGACAACCTAATCTT
GCTCTTTACAAAGAAGGCAATTATTATAGAATTACATCTCGCATAATGTTTGAACCACGT
ATTCCTACCATAGCAGATTTTGTCCAAATTGAAAATTGCAATGTCACATTTGTTAACATT
TCTCGCTCTGAGTTGCAAACTATTGTGCCAGAGTATATTGATGTTAATAAGACGCTGCAA
GAATTAAGTTACAAATTGCCAAATTACACTGTTCCAGACCTAGTTGTCGAACAGTACAAC
CAGACTATTTTGAATTTGACCAGTGAAATTAGCACCCTTGAAAATAAATCTGCGGAGCTT
AATTACACTGTTCAAAAACTGCAAACTTTGATCGACAACATAAATAGCACATTAGTTGAC
TTAAAGTGGCTCAACCGTGTTGAGACTTATATCAAGTGGCCGTGGTGGGTGTGGTTGTGC
ATTTCAGTCGTGCTCATCTTTGTGGTGAGTATGTTGCTATTATGTTGTTGTTCTACTGGT
TGCTGCGGCTTCTTTAGTTGTTTTGCATCTTCTATTAGAGGTTGTTGTGAATCAACTAAA
CTTCCTTATTACGACGTTGAAAAGATCCACATACAG
>HCoV-229E-14/8/03
ATGTTTGTTTTACTTGTTGCATATGCCTTGTTGCATATTGCTGGTTGTCAAACTACAAAT
GGGATGAACACTAGTCACTCTGTTTGCAACGGCTGTGTTGGTTATTCGGAAAATGTATTT
GCTGTTGAGAGTGGTGGTTATATACCATCCAACTTTGCATTTAATAATTGGTTCCTCTTA
ACTAATACCTCATCTGTTGTAGATGGTGTTGTGAGGAGTTTTCAGCCTTTGTTGCTTAAT
TGCTTATGGTCTGTTTCTGGCTCGCGGCTTACTACTGGTTTTGTCTATTTTAATGGTACT
GGGAGAGGTGCTTGTAAAGGTTTTTATTCAAATGCTTCGTCTGATGTCATACGTTACAAC
ATCAATTTTGAAGAAAACCTTAGACGTGGAACCATTTTGTTTAAAACATCTTATGGTGCT
GTTGTGTTTTATTGTACCAACAACACTTTGGTTTCAGGTGATGCTCACATACCATCTGGT
ACAGTTTTGGGCAATTTTTATTGCTTTGTAAATACTACTATTGGCAATGAAACTACGTCT
GCTTTTGTGGGTGCACTACCTAAGACAGTTCGTGAGTTTGTTATTTCACGCACAGGACAT
TTCTATATTAATGGCTATCGCTATTTCTCTTTAGGTAATGTAGAAGCCGTTAATTTCAAT
GTCACTAATGCTGCAACCACTGTTTGTACTGTTGCGTTAGCTTCTTATGCTGACGTTTTG
GTTAATGTGTCACAAACTGCTATTGCTAATATAATTTATTGCAATTCTGTTATTAACAGA
CTGAGATGTGACCAGTTGTCCTTTGATGTACCAGATGGTTTTTATTCCACAAGCCCTATT
CAATCCGTTGAGCTACCTGTGTCTATTGTGTCGCTACCTGTTTATCACAAACACACGTTT
ATTGTGTTGTATGTTAACTTCGAACTTCGGCGTGGCCCTGGCAGGTGCTATAACTGTCGT
CCTGCTGTTGTTAATATTACACTGGCCAATTTTAATGAAACTAAAGGGCCCTTGTGTGTT
GACACATCACACTTCACTACCCAATTC---GTT---GGTGTCAAGTTTGATAGGTGGAGT
GCTAGTATTAACACGGGAAATTGCCCTTTTTCTTTTGGCAAAGTTAATAACTTTGTTAAA
TTTGGCAGTGTATGTTTTTCGCTAAAGGATATACCCGGTGGTTGCGCAATGCCTATAATG
GCTAATTTGGCTAATCTTAATTCTCATAATATAGGCTCATTGTATGTTTCTTGGAGTGAT
GGTGATGTAATTACTGGCGTCCCGAAACCTGTTGAGGGTGTTAGTTCCTTTATGAATGTT
ACATTGAATAAATGTACTAAATATAACATTTATGATGTATCTGGTGTGGGTGTTATTCGC
ATTAGCAATGAAACCTTTCTTAATGGAATTACGTACACATCAACTTCAGGTAACCTTCTG
GGTTTTAAAGATGTTACTAATGGCACCATCTACTCTATCACTCCTTGTAACCCACCAGAT
CAGCTTGTTGTTTATCAGCAAGCTGTTGTTGGTGCTATGTTGTCTGAAAACTTTACTAGT
TACGGCTTTTCTAATGTTGTAGAAATGCCGAAATTTTTCTATGCGTCCAATGGCACTTAT
AATTGCACAGACGCTGTTTTAACTTATTCTAGTTTTGGCGTTTGTGCAGATGGTTCTATA
ATTGCTGTTCAACCACGTAATGTTTCATATGATAGTGTTTCAGCTATTGTCACAGCTAAT
TTGTCTATACCCTCCAATTGGACCACTTCGGTCCAGGTTGAGTATTTACAAATTACAAGT
ACACCTATCGTAGTTGATTGCTCCACTTATGTTTGCAATGGTAATGTGCGCTGTGTTGAA
TTGCTTAAGCAGTATACTTCTGCTTGTAAAACTATTGAAGACGCCTTAAGAAATAGCGCC
ATGCTGGAGTCTGCAGATGTTAGTGAGATGCTCACTTTTGACAAGAAAGCGTTTACACTT
GCTAATGTTAGTAGTTTTGGTGACTACAACCTTAGCAGTGTTATACCTAGCTTGCCCAGA
AGTGGTAGTAGAGTGGCTGGTCGCAGTGCCATAGAAGACATACTTTTTAGCAAACTTGTT
ACGTCTGGACTTGGCACTGTGGACGCAGACTACAAAAAGTGTACTAAGGGTCTTTCCATT
GCTGACTTGGCTTGTGCCCAATATTATAATGGCATTATGGTTTTGCCTGGCGTCGCTGAT
GCTGAACGTATGGCCATGTATACAGGTTCTTTAATTGGTGGAATTGCTTTAGGAGGTCTT
ACATCAGCCGCTTCAATACCATTTTCATTAGCAATTCAGTCACGTTTAAATTATGTTGCA
TTGCAGACTGATGTTTTACAAGAAAATCAGAAAATTCTTGCTGCATCTTTTAATAAAGCA
ATGACCAACATAGTAGATGCCTTTACTGGTGTTAATGATGCTATTACACAAACTTCACAA
GCTCTACAAACAGTTGCTACTGCACTTAATAAGATCCAGGATGTTGTTAATCAACAAGGC
AACTCATTGAACCATTTAACTTCTCAGTTGAGGCAGAATTTTCAAGCCATTTCTAGCTCT
ATTCAGGCTATCTATGACAGACTTGATATTATTCAGGCTGATCAACAAGTAGATAGGCTG
ATTACTGGTAGATTGGCTGCTCTTAATGTATTCGTTTCTCATACATTGACTAAGTACACT
GAAGTTCGTGCTTCCAGACAGCTTGCACAACAAAAAGTGAATGAGTGTGTCAAATCCCAG
TCTAAGCGGTATGGCTTCTGTGGAAATGGCACGCACATTTTCTCACTTGTTAATGCTGCT
CCTGAGGGGCTTGTTTTTCTCCATACTGTCTTGTTGCCGACACAATATAAGGATGTTGAA
GCGTGGTCTGGGTTGTGCGTTGATGGTAGAAACGGTTATGTGTTGAGACAACCTAATCTT
GCTCTTTACAAAGAAGGCAATTATTATAGAATTACATCTCGCATAATGTTTGAACCACGT
ATTCCTACCATAGCAGATTTTGTCCAAATTGAAAATTGCAATGTCACATTTGTTAACATT
TCTCGCTCTGAGTTGCAAACTATTGTGCCAGAGTATATTGATGTTAATAAGACGCTGCAA
GAATTAAGTTACAAATTGCCAAATTACACTGTTCCAGACCTAGTTGTCGAACAGTACAAC
CAGACTATTTTGAATTTGACCAGTGAAATTAGCACCCTTGAAAATAAATCTGCGGAGCTT
AATTACACTGTTCAAAAACTGCAAACTTTGATCGACAACATAAATAGCACATTAGTTGAC
TTAAAGTGGCTCAACCGTGTTGAGACTTATATCAAGTGGCCGTGGTGGGTGTGGTTGTGC
ATTTCAGTCGTGCTCATCTTTGTGGTGAGTATGTTGCTATTATGTTGTTGTTCTACTGGT
TGCTGCGGCTTCTTTAGTTGTTTTGCATCTTCTATTAGAGGTTGTTGTGAATCAACTAAA
CTTCCTTATTACGACGTTGAAAAGATCCACATACAG
>HCoV-229E-19/8/03
ATGTTTGTTTTACTTGTTGCATATGCCTTGTTGCATATTGCTGGTTGTCAAACTACAAAT
GGGATGAACACTAGTCACTCTGTTTGCAACGGCTGTGTTGGTCATTCGGAAAATGTATTT
GCTGTTGAGAGTGGTGGTTATATACCCTCCAACTTTGCATTTAATAATTGGTTCCTCTTA
ACTAATACCTCATCTGTTGTAGATGGTGTTGTGAGGAGTTTTCAGCCTTTGTTGCTTAAT
TGCTTATGGTCTGTTTCTGGCTCGCGGCTTACTACTGGTTTTGTCTATTTTAATGGTACT
GGGAGAGGTGCTTGTAAAGGTTTTTATTCAAATGCTTCGTCTGATGTCATACGTTACAAC
ATCAATTTTGAAGAAAACCTTAGACGTGGAACCATTTTGTTTAAAACATCTTATGGTGCT
GTTGTGTTTTATTGTACCAACAACACTTTGGTTTCAGGTGATGCTCATATACCATCTGGT
ACAGTTTTGGGCAATTTTTATTGCTTTGTAAATACTACTATTGGCAATGAAACTACGTCT
GCTTTTGTGGGTGCACTACCTAAGACAGTTCGTGAGTTTGTTATTTCACGCACAGGACAT
TTCTATATTAATGGCTATCGCTATTTCTCTTTAGGTAATGTAGAAGCCGTTAATTTCAAT
GTCACTAATGCTGCAACCACTGTTTGTACTGTTGCGTTAGCTTCTTATGCTGACGTTTTG
GTTAATGTGTCACAAACTGCTATTGCTAATATAATTTATTGCAATTCTGTTATTAACAGA
CTGAGATGTGACCAGTTGTCCTTTGATGTACCAGATGGTTTTTATTCCACAAGCCCTATT
CAATCCGTTGAGCTACCTGTGTCTATTGTGTCGCTACCTGTTTATCATAAACACACGTTT
ATTGTGTTGTATGTTAACTTCGAACTTCGGCGTGGCCCTGGCAGGTGCTATAACTGTCGT
CCTGCTGTTGTTAATATTACACTGGCCAATTTTAATGAAACTAAAGGGCCCTTGTGTGTT
GACACATCACACTTCACTACCCAATTT---GTT---GGTGTCAAGTTTGATAGGTGGAGT
GCTAGTATTAACACGGGAAATTGCCCTTTTTCTTTTGGCAAAGTTAATAACTTTGTTAAA
TTTGGCAGTGTATGTTTTTCGCTAAAGGATATACCCGGTGGTTGCGCAATGCCTATAATG
GCTAATTTGGCTAATCTTAATTCTCATAATATAGGCTCATTGTATGTTTCTTGGAGTGAT
GGTGATGTAATTACTGGCGTCCCGAAACCTGTTGAGGGTGTTAGTTCCTTTATGAATGTT
ACATTGAATAAATGTACTAAATATAACATTTATGATGTATCTGGTGTGGGTGTTATTCGC
ATTAGCAATGACACCTTTCTTAATGGAATTACGTACACATCAACTTCAGGTAACCTTCTG
GGTTTTAAAGATGTTACTAATGGCACCATCTACTCTATCACTCCTTGTAACCCACCAGAT
CAGCTTGTTGTTTATCAGCAAGCTGTTGTTGGTGCTATGTTGTCTGAAAACTTTACTAGT
TACGGCTTTTCTAATGTTGTAGAAATGCCGAAATTTTTCTATGCGTCCAATGGCACTTAT
AATTGCACAGACGCTGTCTTAACTTATTCTAGTTTTGGCGTTTGTGCAGATGGTTCTATA
ATTGCTGTTCAACCACGTAATGTTTCATATGATAGTGTTTCAGCTATTGTCACAGCTAAT
TTGTCTATACCCTCCAATTGGACCACTTCGGTCCAGGTTGAGTATTTACAAATTACAAGT
ACACCTATCGTAGTTGATTGCTCCACTTATGTTTGCAATGGTAATGTGCGCTGTGTTGAA
TTGCTTAAGCAGTATACTTCTGCTTGTAAAACTATTGAAGACGCCTTAAGAAATAGCGCC
ATGCTGGAGTCTGCAGATGTTAGTGAGATGCTCACTTTTGACAAGAAAGCGTTTACACTT
GCTAATGTTAGTAGTTTTGGTGACTACAACCTTAGCAGTGTTATACCTAGCTTGCCCAGA
AGTGGTAGTAGAGTGGCTGGTCGCAGTGCCATAGAAGACATACTTTTTAGCAAACTTGTT
ACGTCTGGACTTGGCACTGTGGACGCAGACTACAAAAAGTGTACTAAGGGTCTTTCCATT
GCTGACTTGGCTTGTGCCCAATATTATAATGGCATTATGGTTTTGCCTGGCGTCGCTGAT
GCTGAACGTATGGCCATGTATACAGGTTCTTTAATTGGTGGAATTGCTTTAGGAGGTCTT
ACATCAGCCGCTTCAATACCATTTTCATTAGCAATTCAGTCACGTTTAAATTATGTTGCA
TTGCAGACTGATGTTTTACAAGAAAATCAGAAAATTCTTGCTGCATCTTTTAATAAAGCA
ATGACCAACATAGTAGATGCCTTTACTGGTGTTAATGATGCTATTACACAAACTTCACAA
GCTCTACAAACAGTTGCTACTGCACTTAATAAGATCCAGGATGTTGTTAATCAACAAGGC
AACTCATTGAACCATTTAACTTCTCAGTTGAGGCAGAATTTTCAAGCCATTTCTAGCTCT
ATTCAGGCTATCTATGACAGACTTGATATTATTCAGGCTGATCAACAAGTAGATAGGCTG
ATTACTGGTAGATTGGCTGCTCTGAATGTATTCGTTTCTCATACATTGACTAAGTACACT
GAAGTTCGTGCTTCCAGACAGCTTGCACAACAAAAAGTGAATGAGTGTGTCGAATCCCAG
TCTAAGCGGTATGGCTTCGGTGGAAATGGCACGCACATTTTCTCACTTGTTAATGCTGCT
CCTGAGGGGCTTGTTTTTCTTCATACTGTCTTGTTGCCGACACAATATAAGGATGTTGAA
GCGTGGTCTGGGTTGTGCGTTGATGGTAGAAACGGTTATGTGTTGAGACAACCTAATCTT
GCTCTTTACAAAGAAGGCAATTATTATAGAATTACATCTCGCATAATGTTTGAACCACGT
ATTCCTACCATAGCAGATTTTGTCCAAATTGAAAATTGCAATGTCACATTTGTTAACATT
TCTCGCTCTGAGTTGCAAACTATTGTGCCAGAGTATATTGATGTTAATAAGACGCTGCAA
GAATTAAGTTACAAATTGCCAAATTACACTGTTCCAGACCTAGTTGTCGAACAGTACAAC
CAGACTATTTTGAATTTGACCAGTGAAATTAGCACCCTTGAAAATAAATCTGCGGAGCTT
AATTACACTGTTCAAAAACTGCAAACTTTGATCGACAACATAAATAGCACATTAGTTGAC
TTAAAGTGGCTCAACCGTGTTGAGACTTATATTAAGTGGCCGTGGTGGGTGTGGTTGTGC
ATTTCAGTCGTGCTCATCTTTGTGGTGAGTATGTTGCTATTATGTTGTTGTTCTACTGGT
TGCTGCGGCTTCTTTAGTTGTTTTGCATCTTCTATTAGAGGTTGTTGTGAATCAACTAAA
CTTCCTTATTACGACGTTGAAAAGATCCACATACAG
>HCoV-229E-25/8/03
ATGTTTGTTTTACTTGTTGCATATGCCTTGTTGCATATTGCTGGTTGTCAAACTACAAAT
GGGATGAACACTAGTCACTCTGTTTGCAACGGCTGTGTTGGTCATTCGGAAAATGTATTT
GCTGTTGAGAGTGGTGGTTATATACCCTCCAACTTTGCATTTAATAATTGGTTCCTCTTA
ACTAATACCTCATCTGTTGTAGATGGTGTTGTGAGGAGTTTTCAGCCTTTGTTGCTTAAT
TGCTTATGGTCTGTTTCTGGCTCGCGGCTTACTACTGGTTTTGTCTATTTTAATGGTACT
GGGAGAGGTGCTTGTAAAGGTTTTTATTCAAATGCTTCGTCTGATGTCATACGTTACAAC
ATCAATTTTGAAGAAAACCTTAGACGTGGAACCATTTTGTTTAAAACATCTTATGGTGCT
GTTGTGTTTTATTGTACCAACAACACTTTGGTTTCAGGTGATGCTCATATACCATCTGGT
ACAGTTTTGGGCAATTTTTATTGCTTTGTAAATACTACTATTGGCAATGAAACTACGTCT
GCTTTTGTGGGTGCACTACCTAAGACAGTTCGTGAGTTTGTTATTTCACGCACAGGACAT
TTCTATATTAATGGCTATCGCTATTTCTCTTTAGGTAATGTAGAAGCCGTTAATTTCAAT
GTCACTAATGCTGCAACCACTGTTTGTACTGTTGCGTTAGCTTCTTATGCTGACGTTTTG
GTTAATGTGTCACAAACTGCTATTGCTAATATAATTTATTGCAATTCTGTTATTAACAGA
CTGAGATGTGACCAGTTGTCCTTTGATGTACCAGATGGTTTTTATTCCACAAGCCCTATT
CAATCCGTTGAGCTACCTGTGTCTATTGTGTCGCTACCTGTTTATCATAAACACACGTTT
ATTGTGTTGTATGTTAACTTCGAACTTCGGCGTGGCCCTGGCAGGTGCTATAACTGTCGT
CCTGCTGTTGTTAATATTACACTGGCCAATTTTAATGAAACTAAAGGGCCCTTGTGTGTT
GACACATCACACTTCACTACCCAATTC---TTT---GGTGTCAAGTTTGATAGGTGGAGT
GCTAGTATTAACACGGGAAATTGCCCTTTTTCTTTTGGCAAAGTTAATAACTTTGTTAAA
TTTGGCAGTGTATGTTTTTCGCTAAAGGATATACCCGGTGGTTGCGCAATGCCTATAATG
GCTAATTTGGCTAATCTTAATTCTCATAATATAGGCTCATTGTATGTTTCTTGGAGTGAT
GGTGATGTAATTACTGGCGTCCCGAAACCTGTTGAGGGTGTTAGTTCCTTTATGAATGTT
ACATTGAATAAATGTACTAAATATAACATTTATGATGTATCTGGTGTGGGTGTTATTCGC
ATTAGCAATGACACCTTTCTTAATGGAATTACGTACACATCAACTTCAGGTAACCTTCTG
GGTTTTAAAGATGTTACTAATGGCACCATCTACTCTATCACTCCTTGTAACCCACCAGAT
CAGCTTGTTGTTTATCAGCAAGCTGTTGTTGGTGCTATGTTGTCTGAAAACTTTACTAGT
TACGGCTTTTCTAATGTTGTAGAAATGCCGAAATTTTTCTATGCGTCCAATGGCACTTAT
AATTGCACAGACGCTGTCTTAACTTATTCTAGTTTTGGCGTTTGTGCAGATGGTTCTATA
ATTGCTGTTCAACCACGTAATGTTTCATATGATAGTGTTTCAGCTATTGTCACAGCTAAT
TTGTCTATACCCTCCAATTGGACCACTTCGGTCCAGGTTGAGTATTTACAAATTACAAGT
ACACCTATTGTAGTTGATTGCTCCACTTATGTTTGCAATGGTAATGTGCGCTGTGTTGAA
TTGCTTAAGCAGTATACTTCTGCTTGTAAAACTATTGAAGACGCCTTAAGAAATAGCGCC
ATGCTGGAGTCTGCAGATGTTAGTGAGATGCTCACTTTTGACAAGAAAGCGTTTACACTT
GCTAATGTTAGTAGTTTTGGTGACTACAACCTTAGCAGTGTTATACCTAGCTTGCCCAGA
AGTGGTAGTAGAGTGGCTGGTCGCAGTGCCATAGAAGACATACTTTTTAGCAAACTTGTT
ACGTCTGGACTTGGCACTGTGGACGCAGACTACAAAAAGTGTACTAAGGGTCTTTCCATT
GCTGACTTGGCTTGTGCCCAATATTATAATGGCATTATGGTTTTGCCTGGCGTCGCTGAT
GCTGAACGTATGGCCATGTATACAGGTTCTTTAATTGGTGGAATTGCTTTAGGAGGTCTT
ACATCAGCCGCTTCAATACCATTTTCATTAGCAATTCAGTCACGTTTAAATTATGTTGCA
TTGCAGACTGATGTTTTACAAGAAAATCAGAAAATTCTTGCTGCATCTTTTAATAAAGCA
ATGACCAACATAGTAGATGCCTTTACTGGTGTTAATGATGCTATTACACAAACTTCACAA
GCTCTACAAACAGTTGCTACTGCACTTAATAAGATCCAGGATGTTGTTAATCAACAAGGC
AACTCATTGAACCATTTAACTTCTCAGTTGAGGCAGAATTTTCAAGCCATTTCTAGCTCT
ATTCAGGCTATCTATGACAGACTTGATATTATTCAGGCTGATCAACAAGTAGATAGGCTG
ATTACTGGTAGATTGGCTGCTCTGAATGTATTCGTTTCTCATACATTGACTAAGTACACT
GAAGTTCGTGCTTCCAGACAGCTTGCACAACAAAAAGTGAATGAGTGTGTCAAATCCCAG
TCTAAGCGGTATGGCTTCTGTGGAAATGGCACGCACATTTTCTCACTTGTTAATGCTGCT
CCTGAGGGGCTTGTTTTTCTCCATACTGTCTTGTTGCCGACACAATATAAGGATGTTGAA
GCGTGGTCTGGGTTGTGCGTTGATGGTAGAAACGGTTATGTGTTGAGACAACCTAATCTG
GCTCTTTACAAAGAAGGCAATTATTATAGAATTACATCTCGCATAATGTTTGAACCACGT
ATTCCTACCATAGCAGATTTTGTCCAAATTGAAAATTGCAATGTCACATTTGTTAACATT
TCTCGCTCTGAGTTGCAAACTATTGTGCCAGAGTATATTGATGTTAATAAGACGCTGCAA
GAATTAAGTTACAAATTGCCAAATTACACTGTTCCAGACCTAGTTGTCGAACAGTACAAC
CAGACTATTTTGAATTTGACCAGTGAAATTAGCACCCTTGAAAATAAATCTGCGGAGCTT
AATTACACTGTTCAAAAACTGCAAACTTTGATCGACAACATAAATAGCACATTAGTTGAC
TTAAAGTGGCTCAACCGTGTTGAGACTTATATTAAGTGGCCGTGGTGGGTGTGGTTGTGC
ATTTCAGTCGTGCTCATCTTTGTGGTGAGTATGTTGCTATTATGTTGTTGTTCTACTGGT
TGCTGCGGCTTCTTTAGTTGTTTTGCATCTTCTATTAGAGGTTGTTGTGAATCAACTAAA
CTTCCTTATTACGACGTTGAAAAGATCCACATACAG
>Sendai-H/1121/04
ATGTTTGTTTTACTTGTTGCATATGCCTTGTTGCATATTGCTGGTTGTCAAACTACAAAT
GGGATGAACACTAGTCACTCTGTTTGCAACGGCTGTGTTGGTCATTCGGAAAATGTATTT
GCTGTTGAGAGTGGTGGTTATATACCATCCAACTTTGCATTTAATAATTGGTTCCTCTTA
ACTAATACCTCATCTGTTGTAGATGGTGTTGTGAGGAGTTTTCAGCCTTTGTTGCTTAAT
TGCTTATGGTCTGTTTCTGGCTCGCGGCTTACTACTGGTTTTGTCTATTTTAATGGTACT
GGGAGAGGTGATTGTAAAGGTTTTTATTCAAATGCTTCGTCTGATGTCATACGTTACAAC
ATCAATTTTGAAGAAAACCTTAGACGTGGAACCATTTTGTTTAAAACATCTTATGGTGCT
GTTGTGTTTTATTGTACCAACAACACTTTGGTTTCAGGTGATGCTCACATACCATCTGGT
ACAGTTTTGGGCAATTTTTATTGCTTTGTAAATACTACTATTGGCAATGAAACTACATCT
GCTTTTGTGGGTGCACTACCTAAGACAGTTCGTGAGTTTGTTATTTCACGCACAGGACAT
TTCTATATTAATGGCTATCGCTATTTCTCTTTAGGTAATGTAGAAGCCGTTAATTTCAAT
GTCACTAATGCTGCAACCACTGTCTGTACTGTTGCGTTAGCTTCTTATGCTGACGTTTTG
GTTAATGTGTCACAAACTGCTATTGCTAATATAATTTATTGCAATTCTGTTATTAACAGA
CTGAGATGTGACCAGTTGTCCTTTGATGTACCAGATGGTTTTTATTCCACAAGCCCTATT
CAATCCGTTGAGCTACCTGTGTCTATTGTGTCGCTACCTGTTTATCACAAACACACGTTT
ATTGTGTTGTATGTTAACTTCGAACTTCGGCGTGGCCCTGGCACGTGCTATAACTGTCGT
CCTGCTGTTGTTAATATTACACTGGCCAATTTTAATGAAACTAAAGGGCCCTTGTGTGTT
GACACATCACACTTCACTACCCAATTC---GTT---GGTGTCAAGTTTGATAGGTGGAGT
GCTAGTATTAACACGGGAAATTGCCCTTTTTCTTTTGGCAAAGTTAATAACTTTGTTAAA
TTTGGCAGTGTATGTTTTTCGCTAAAGGATATACCCGGTGGTTGCGCAATGCCTATAATG
GCTAATTTGGCTAATCTTAATTCTCATAATATAGGCTCATTGTATGTTTCTTGGAGTGAT
GGTGATGTAATTACTGGCGTCCCGAAACCTGTTGAGGGTGTTAGTTCCTTTATGAATGTT
ACATTGAATAAATGTACTAAATATAACATTTATGATGTAGTTGGTGTGGGTGTTATTCGC
ATTAGCAATGAAACCTTTCTTAATGGAATTACGTACACATCAACTTCAGGTAACCTTCTG
GGTTTTAAAGATGTTACTAATGGCACCATCTACTCTATCACTCCTTGTAACCCACCAGAT
CAGCTTGTTGTTTATCAGCAAGCTGTTGTTGGTGCTATGTTGTCTGAAAACTTTACTAGT
TACGGCTTTTCTAATGTTGTAGAAATGCCGAAATTTTTCTATGCGTCCAATGGCACTTAT
AATTGCACAGACGCTGTTTTAACTTATTCTAGTTTTGGCGTTTGTGCAGATGGTTCTATA
ATTGCTGTTCAACCACGTAATGTTTCATATGATAGTGTTTCAGCTATTGTCACAGCTAAT
TTGTCTATACCCTCCAATTGGACCACTTCGGTCCAGGTTGAGTATTTACAAATTACAAGT
ACACCTATCGTAGTTGATTGCTCCACTTATGTTTGCAATGGTAATGTGCGCTGTGTTGAA
TTGCTTAAGCAGTATACTTCTGCTTGTAAAACTATTGAAGACGCCTTAAGAAATAGCGCC
ATGCTGGAGTCTGCAGATGTTAGTGAGATGCTCACTTTTGACAAGAAAGCGTTTACACTT
GCTAATGTTAGTAGTTTTGGTGACTACAACCTTAGCAGTGTTATACCTAGCTTGCCCAGA
AGTGGTAGTAGAGTGGCTGGTCGCAGTGCCATAGAAGACATACTTTTTAGCAAACTTGTT
ACGTCTGGACTTGGCACTGTGGACGCAGACTACAAAAAGTGTACTAAGGGTCTTTCCATT
GCTGACTTGGCTTGTGCCCAATATTATAATGGCATTATGGTTTTGCCTGGCGTCGCTGAT
GCTGAACGTATGGCCATGTATACAGGTTCTTTAATTGGTGGAATTGCTTTAGGAGGTCTT
ACATCAGCCGCTTCAATACCATTTTCATTAGCAATTCAGTCACGTTTAAATTATGTTGCA
TTGCAGACTGATGTTTTACAAGAAAATCAGAAAATTCTTGCTGCATCTTTTAATAAAGCA
ATGACCAACATAGTAGATGCCTTTACTGGTGTTAATGATGCTATTACACAAACTTCACAA
GCTCTACAAACAGTTGCTACTGCACTTAATAAGATCCAGGATGTTGTTAATCAACAAGGC
AACTCATTGAACCATTTAACTTCTCAGTTGAGGCAGAATTTTCAAGCCATTTCTAGCTCT
ATTCAGGCTATCTATGACAGACTTGATATTATTCAGGCTGATCAACAAGTAGATAGGCTG
ATTACTGGTAGATTGGCTGCTCTGAATGTATTCGTTTCTCATACATTGACTAAGTACACT
GAAGTTCGTGCTTCCAGACAGCTTGCACAACAAAAAGTGAATGAGTGTGTCAAATCCCAG
TCTAAGCGGTATGGCTTCTGTGGAAATGGCACGCACATTTTCTCACTTGTTAATGCTGCT
CCTGAGGGGCTTGTTTTTCTCCATACTGTCTTGTTGCCGACACAATATAAGGATGTTGAA
GCGTGGTCTGGGTTGTGCGTTGATGGTAGAAACGGTTATGTGTTGAGACAACCTAATCTT
GCTCTTTACAAAGAAGGCAATTATTATAGAATTACATCTCGCATAATGTTTGAACCACGT
ATTCCTACCATAGCAGATTTTGTCCAAATTGAAAATTGCAATGTCACATTTGTTAACATT
TCTCGCTCTGAGTTGCAAACTATTGTGCCAGAGTATATTGATGTTAATAAGACGCTGCAA
GAATTAAGTTACAAATTGCCAAATTACACTGTTCCAGACCTAGTTGTCGAACAGTACAAC
CAGACTATTTTGAATTTGACCAGTGAAATTAGCACCCTTGAAAATAAATCTGCGGAGCTT
AATTACACTGTTCAAAAACTGCAAACTTTGATCGACAACATAAATAGCACATTAGTTGAC
TTAAAGTGGCTCAACCGTGTTGAGACTTATATCAAGTGGCCGTGGTGGGTGTGGTTGTGC
ATTTCAGTCGTGCTCATCTTTGTGGTGAGTATGTTGCTATTATGTTGTTGTTCTACTGGT
TGCTGCGGCTTCTTTAGTTGTTTTGCATCTTCTATTAGAGGTTGTTGTGAATCAACTAAA
CTTCCTTATTACGACGTTGAAAAGATCCACATACAG
>Sendai-H/1948/04
ATGTTTGTTTTACTTGTTGCATATGCCTTGTTGCATATTGCTGGTTGTCAAACTACAAAT
GGGATGAACACTAGTCACTCTGTTTGCAACGGCTGTGTTGGTCATTCGGAAAATGTATTT
GCTGTTGAGAGTGGTGGTTATATACCATCCAACTTTGCATTTAATAATTGGTTCCTCTTA
ACTAATACCTCATCTGTTGTAGATGGTGTTGTGAGGAGTTTTCAGCCTTTGTTGCTTAAT
TGCTTATGGTCTGTTTCTGGCTCACGGCTTACTACTGGTTTTGTCTATTTTAATGGTACT
GGGAGAGGTGATTGTAAAGGTTTTTATTCAAATGCTTCGTCTGATGTCATACGTTACAAC
ATCAATTTTGAAGAAAACCTTAGACGTGGAACCATTTTGTTTAAAACATCTTATGGTGCT
GTTGTGTTTTATTGTACCAACACCACTTTGGTTTCAGGTGATGCTCACATACCATCTGGT
ACAGTTTTGGGCAATTTTTATTGCTTTGTAAATACTACTATTGGCAATGAAACTACGTCT
GCTTTTGTGGGTGCACTACCTAAGACAGTTCGTGAGTTTGTTATTTCACGCACAGGACAT
TTCTATATTAATGGCTATCGCTATTTCTCTTTAGGTAATGTAGAAGCCGTTAATTTCAAT
GTCACTAATGCTGCAACCACTGTTTGTACTGTTGCGTTAGCTTCTTATGCTGACGTTTTG
GTTAATGTGTCACAAACTGCTATTGCTAATATAATTTATTGCAATTCTGTTATTAACAGA
CTGAGATGTGACCAGTTGTCCTTTGATGTACCAGATGGTTTTTATTCCACAAGCCCTATT
CAATCCGTTGAGCTACCTGTGTCTATTGTGTCGCTACCTGTTTATCACAAACACACGTTT
ATTGTGTTGTATGTTAACTTCGAACTTCGGCGTGGCCCTGGCAGGTGCTATAACTGTCGT
CCTGCTGTTGTTAATATTACACTGGCCAATTTTAATGAAACTAAAGGGCCCTTGTGTGTT
GACACATCACACTTCACTACCCAATTC---GTT---GGTGTCAAGTTTGATAGGTGGAGT
GCTAGTATTAACACGGGAAATTGCCCTTTTTCTTTTGGCACAGTTAATAACTTTGTTAAA
TTTGGCAGTGTATGTTTTTCGCTAAAGGATATACCCGGTGGTTGCGCAATGCCTATAATG
GCTAATTTGGCTAATCTTAATTCTCATAATATAGGCTCATTGTATGTTTCTTGGAGTGAT
GGTGATGTAATTACTGGCGTCCCGAAACCTGTTGAGGGTGTTAGTTCCTTTATGAATGTT
ACATTGAATAAATGTACTAAATATAACATTTATGATGTATCTGGTGTGGGTGTTATTCGC
ATTAGCAATGAAACCTTTCTTAATGGAATTACGTACACATCAACTTCAGGTAACCTTCTG
GGTTTTAAAGATGTTACTAATGGCACCATCTACTCTATCACTCCTTGTAACCCACCAGAT
CAGCTTGTTGTTTATCAGCAAGCTGTTGTTGGTGCTATGTTGTCTGAAAACTTTACTAGT
TACGGCTTTTCTAATGTTGTAGAAATGCCGAAATTTTTCTATGCGTCCAATGGCACTTAT
AATTGCACAGACGCTGTTTTAACTTATTCTAGTTTTGGCGTTTGTGCAGATGGTTCTATA
ATTGCTGTTCAACCACGTAATGTTTTATATGATAGTGTTTCAGCTATTGTCACAGCTAAT
TTGTCTATACCCTCCAATTGGACCACTTCGGTCCAGGTTGAGTATTTACAAATTACAAGT
ACACCTATCGTAGTTGATTGCTCCACTTATGTTTGCAATGGTAATGTGCGCTGTGTTGAA
TTGCTTAAGCAGTATACTTCTGCTTGTAAAACTATTGAAGACGCCTTAAGAAATAGCGCC
ATGCTGGAGTCTGCAGATGTTAGTGAGATGCTCACTTTTGACAAGAAAGCGTTTACACTT
GCTAATGTTAGTAGTTTTGGTGACTACAACCTTAGCAGTGTTATACCTAGCTTGCCCAGA
AGTGGTAGTAGAGTGGCTGGTCGCAGTGCCATAGAAGACATACTTTTTAGCAAACTTGTT
ACGTCTGGACTTGGCACTGTGGACGCAGACTACAAAAAGTGTACTAAGGGTCTTTCCATT
GCTGACTTGGCTTGTGCCCAATATTATAATGGCATTATGGTTTTGCCTGGCGTCGCTGAT
GCTGAACGTATGGCCATGTATACAGGTTCTTTAATTGGTGGAATTGCTTTAGGAGGTCTT
ACATCAGCCGCTTCAATACCATTTTCATTAGCAATTCAGTCACGTTTAAATTATGTTGCA
TTGCAGACTGATGTTTTACAAGAAAATCAGAAAATTCTTGCTGCATCTTTTAATAAAGCA
ATGACCAACATAGTAGATGCCTTTACTGGTGTTAATGATGCTATTACACAAACTTCACAA
GCTCTACAAACAGTTGCTACTGCACTTAATAAGATCCAGGATGTTGTTAATCAACAAGGC
AACTCATTGAACCATTTAACTTCTCAGTTGAGGCAGAATTTTCAAGCCATTTCTAGCTCT
ATTCAGGCTATCTATGACAGACTTGATATTATTCAGGCTGATCAACAAGTAGATAGGCTG
ATTACTGGTAGATTGGCTGCTCTGAATGTATTCGTTTCTCATACATTGACTAAGTACACT
GAAGTTCGTGCTTCCAGACAGCTTGCACAACAAAAAGTGAATGAGTGTGTCAAATCCCAG
TCTAAGCGGTATGGCTTCTGTGGAAATGGCACGCACATTTTCTCACTTGTTAATGCTGCT
CCTGAGGGGCTTGTTTTTCTCCATACTGTCTTGTTGCCGACACAATATAAGGATGTTGAA
GCGTGGTCTGGGTTGTGCGTTGATGGTAGAAACGGTTATGTGTTGAGACAACCTAATCTT
GCTCTTTACAAAGAAGGCAATTATTATAGAATTACATCTCGCGTAATGTTTGAACCACGT
ATTCCTACCATAGCAGATTTTGTCCAAATTGAAAATTGCGATGTCACATTTGTTAACATT
TCTCGCTCTGAGTTGCAAACTATTGTGCCAGAGTATATTGATGTTAATAAGACGCTGCAA
GAATTAAGTTACAAATTGCCAAATTACACTGTTCCAGACCTAGTTGTCGAACAGTACAAC
CAGACTATTTTGAATTTGACCAGTGAAATTAGCACCCGTGAGAATAAATCTGCGGAGCTT
AATTACACTGTTCAAAAACTGCAAAGTTTGATTGACAACATAAATAGCACATTAGTTGAC
TTAAAGTGGCTCAACCGTGTTGAGACTTATATCAAGTGGCCGTGGTGGGTGTGGTTGTGC
ATTTCAGTCGTGCTCATCTTTGTGGTGAGTATGTTGCTATTATGTTGTTGTTCTACTGGT
TGCTGCGGCTTCTTTAGTTGTTTTGCATCTTCTATTAGAGGTTGTTGTGAATCAACTAAA
CTTCCTTATTACGACGTTAAAAAGATCCACATACAG
>Sendai-H/826/04
ATGTTTGTTTTACTTGTTGCATATGCCTTGTTGCATATTGCTGGTTGTCAAACTACAAAT
GGGATGAACACTAGTCACTCTGTTTGCAACGGCTGTGTTGGTCATTCGGAAAATGTATTT
GCTGTTGAGAGTGGTGGTTATATACCATCCAACTTTGCATTTAATAATTGGTTCCTCTTA
ACTAATACCTCATCTGTTGTAGATGGTGTTGTGAGGAGTTTTCAGCCTTTGTTGCTTAAT
TGCTTATGGTCTGTTTCTGGCTCACGGCTTACTACTGGTTTTGTCTATTTTAATGGTACT
GGGAGAGGTGATTGTCAAGGTTTTTATTCAAATGCTTCGTCTGATGTCATACATTACAAC
ATCAATTTTGAAGAAAACCTTAGACGTGGAACCATTTTGTTTAAAACATCTTATGGTGCT
GTTGTGTTTTATTGTACCAACAACACTTTGGTTTCAGGTGATGCTCACATACCATCTGGT
ACAGTTTTGGGCAATTTTTATTGCTTTGTAAATACTACTATTGGCAATGAAACTACGTCT
GCTTTTGTGGGTGCACTACCTAAGACAGTTCGTGAGTTTGTTATTTCACGCACAGGACAT
TTCTATATTAATGGCTATCGCTATTTCTCTTTAGGTAATGTAGAAGCCGTTAATTTCAAT
GTCACTAATGCTGCAACCACTGTTTGTACTGTTGCGTTAGCTTCTTATGCTGACGTTTTG
GTTAATGTGTCACAAACTGCTATTGCTAATATAATTTATTGCAATTCTGTTATTAACAGA
CTGAGATGTGACCAGTTGTCCTTTGATGTACCAGATGGTTTTTATTCCACAAGCCCTATT
CAATCCGTTGAGCTACCTGTGTCTATTGTGTCGCTACCTGTTTATCACAAACACACGTTT
ATTGTGTTGTATGTTAACTTCGAACTTCGGCGTGGCCCTGGCAGGTGCTATAACTGTCGT
CCTGCTGTTGTTAATATTACACTGGCCAATTTTAATGAAACTAAAGGGCCCTTGTGTGTT
GACACATCACACTTCACTACCCAATTC---GTT---GGTGTCAAGTTTGATAGGTGGAGT
GCTAGTATTAACACGGGAAATTGCCCTTTTTCTTTTGGCAAAGTTAATAACTTTGTTAAA
TTTGGCAGTGTATGTTTTTCGCTAAAGGATATACCCGGTGGTTGCGCAATGCCTATAATG
GCTAATTTGGCTAATCTTAATTCTCATAATATAGGCTCATTGTATGTTTCTTGGAGTGAT
GGTGATGTAATTACTGGCGTCCCGAAACCTGTTGAGGGTGTTAGTTCCTTTATGAATGTT
ACATTGAATAAATGTACTAAATATAACATTTATGATGGATCTGGTGTGGGTGTTATTCGC
ATTAGCAATGAAACCTTTCTTAATGGAATTACGTACACATCAACTTCAGGTAACCTTCTG
GGTTTTAAAGATGTTACTAATGGCACCATCTACTCTATCACTCCTTGTAACCCACCAGAT
CAGCTTGTTGTTTATCAGCAAGCTGTTGTTGGTGCTATGTTGTCTGAAAACTTTACTAGT
TACGGCTTTTCTAATGTTGTAGAAATGCCGAAATTTTTCTATGCGTCCAATGGCACTTAT
AATTGCACAGACGCTGTTTTAACTTATTCTAGTTTTGGCGTTTGTGCAGATGGTTCTATA
ATTGCTGTTCAACCACGTAATGTTTCATATGATAGTGTTTCAGCTATTGTCACAGCTAAT
TTGTCTATACCCTCCAATTGGACCACTTCGGTCCAGGTTGAGTATTTACAAATTACAAGT
ACACCTATCGTAGTTGATTGCTCCACTTATGTTTGCAATGGTAATGTGCGCTGTGTTGAA
TTGCTTAAGCAGTATACTTCTGCTTGTAAAACTATTGAAGACGCCTTAAGAAATAGCGCC
ATGCTGGAGTCTGCAGATGTTAGTGAGATGCTCACTTTTGACAAGAAAGCGTTTACACTT
GCTAATGTTAGTAGTTTTGGTGACTACAACCTTAGCAGTGTTATACCTAGCTTGCCCAGA
AGTGGTAGTAGAGTGGCTGGTCGCAGTGCCATAGAAGACATACTTTTTAGCAAACTTGTT
ACGTCTGGACTTGGCACTGTGGACGCAGACTACAAAAAGTGTACTAAGGGTCTTTCCATT
GCTGACTTGGCTTGTGCCCAATATTATAATGGCATTATGGTTGTGCCTGGGGTCGCTGAT
GCTGAACGTATGGCCATGTATACAGGTTCTTTAATTGGTGGAATTGCTTTAGGAGGTCTT
ACATCAGCCGCTTCAATACCATTTTCATTAGCAATTCAGTCACGTTTAAATTATGTTGCA
TTGCAGACTGATGTTTTACAAGAAGATCAGAAAATTCTTGCTGCATCTTTTAATAAAGCA
ATGACCAACATAGTAGATGCCTTTACTGGTGTTAATGATGCTATTACACAAACTTCACAA
GCTCTACAAACAGTTGCTACTGCACTTAATAAGATCCAGGATGTTGTTAATCAACAAGGC
AACTCATTGAACCATTTAACTTCTCAGTTGAGGCAGAATTTTCAAGCCATTTCTAGCTCT
ATTCAGGCTATCTATGACAGACTTGATATTATTCAGGCTGATCAACAAGTAGATAGGCTG
ATTACTGGTAGATTGGCTGCTCTGAATGTATTCGTTTCTCATACATTGACTAAGTACACT
GAAGTTCGTGCTTCCAGACAGCTTGCACAACAAAAAGTGAATGAGTGTGTCAAATCCCAG
TCTAAGCGGTATGGCTTCTGTGGAAATGGCACGCACATTTTCTCACTTGTTAATGCTGCT
CCTGAGGGGCTTGTTTTTCTCCATACTGTCTTGTTGCCGACACAATATAAGGATGTTGAA
GCGTGGTCTGGGTTGTGCGTTGATGGTAGAAACGGTTATGTGTTGAGACAACCTAATCTT
GCTCTTTACAAAGAAGGCAATTATTATAGAATTACATCTCGCATAATGTTTGAACCACGT
ATTCCTACCATAGCAGATTTTGTCCAAATTGAAAATTGCAATGTCACATTTGTTAACATT
TCTCGCTCTGAGTTGCAAACTATTGTGCCAGAGTATATTGATGTTAATAAGACGCTGCAA
GAATTAAGTTACAAATTGCCAAATTACACTGTTCCAGACCTAGTTGTCGAACAGTACAAC
CAGACTATTTTGAATTTGACCAGTGAAATTAGCACCCTTGAAAATAAATCTGCGGAGCTT
AATTACACTGTTCAAAAACTGCAAACTTTGATTGACAACATAAATAGCACATTAGTTGAC
TTAAAGTGGCTCAACCGTGTTGAGACTTATATCAAGTGGCCGTGGTGGGTGTGGTTGTGC
ATTTCAGTCGTGCTCATCTTTGTGGTGAGTATGGTGCTATTATGTTGTTGTTCTACTGGT
TGCTGCGGCTTCTTTAGTTGTTTTGCATCTTCTATTAGAGGTTGTTGTGAATCAACTAAA
CTTCCTTATTACGACGTTGAAAAGATCCACATACAG
>748_2005
ATGTTTGTTTTACTTGTTGCATATGCCTTGTTGCATATTGCTGGTTGTCAAACTACAAAT
GGGACGAACACTAGTCACTCTGTTTGCAACGGCTGTGTTGGTCATTCGGAAAATGTATTT
GCTGTTGAGAGTGGTGGTTATATACCCTCCAACTTTGCATTTAATAATTGGTTCCTCTTA
ACTAATACCTCATCTGTTGTAGATGGTGTTGTGAGGAGTTTTCAGCCTTTGTTGCTTAAT
TGCTTATGGTCTGTTTCTGGCTCGCGGTTTACTACTGGTTTTGTCTATTTTAATGGTACT
GGGAGAGGTGATTGTAAAGGTTTTTATTCAAATGCTTCGTCTGATGTCATACGTTACAAC
ATCAATTTTGAAGAAAACCTTAGACGTGGAACCATTTTGTTTAAAACATCTTATGGTGCT
GTTGTGTTTTATTGTACCAACAACACTTTGGTTTCAGGTGATGCTCACATACCATCTGGT
ACAGTTTTGGGCAATTTTTATTGCTTTGTAAATACTACTATTGGCAATGAAACTACGTCT
GCTTTTGTGGGTGCACTACCTAAGACAGTTCGTGAGTTTGTTATTTCACGCACAGGACAT
TTTTATATTAATGGCTATCGCTATTTCTCTTTAGGTAATGTAGAAGCCGTTAATTTCAAT
GTCACTAATGCTGCAACCACTGTTTGTACTGTTGCGTTAGCTTCTTATGCTGACGTTTTG
GTTAATGTGTCACAAACTGCTATTGCTAATATAATTTATTGCAATTCTGTTATTAACAGA
CTGAGATGTGACCAGTTGTCCTTTGATGTACCAGATGGTTTTTATTCCACAAGCCCTATT
CAATCCGTTGAGCTACCTGTGTCTATTGTGTCGCTACCTGTTTATCACAAACACACGTTT
ATTGTGTTGTATGTTAACTTCGAACTTCGGCGTGGCCCTGGCAGGTGCTATAACTGTCGT
CCTGCTGTTGTTAATATTACACTGGCCAATTTTAATGAAACTAAAGGGCCCTTGTGTGTT
GACACATCACACTTCACTACCCAATTC---GTTGGT---GTCAAGTTTGATAGGTGGAGT
GCTAGTATTAACACGGGAAATTGCCCTTTTTCTTTTGGCAAAGTTAATAACTTTGTTAAA
TTTGGCAGTGTATGTTTTTCGCTAAAGGATATACCCGGTGGTTGCGCAATGCCTATAATG
GCTAATTTGGTTAATCATAAATCTCATAATATAGGCTCATTGTATGTTTCTTGGAGTGAT
GGTGATGTAATTACTGGCGTCCCGAAACCTGTTGAGGGTGTTAGTTCCTTTATGAATGTT
ACATTGAATAAATGTACTAAATATAACATTTATGATGTATCTGGTGTGGGTGTTATTCGC
ATTAGCAATGACACCTTTCTTAATGGAATTACGTACACATCAACTTCAGGTAACCTTCTG
GGTTTTAAAGATGTTACTAATGGCACCATCTACTCTATCACTCCTTGTAACCCACCAGAT
CAGCTTGTTGTTTATCAGCAAGCTGTTGTTGGTGCTATGTTGTCTGAAAACTTTACTAGT
TACGGCTTTTCTAATGTTGTAGAAATGCCGAAATTTTTCTATGCGTCCAATGGCACTTAT
AATTGCACAGACGCTGTTTTAACTTATTCTAGTTTTGGCGTTTGTGCAGATGGTTCTATA
ATTGCTGTTCAACCACGTAATGTTTCATATGATAGTGTTTCAGCTATTGTCACAGCTAAT
TTGTCTATACCCTCCAATTGGACCACTTCGGTCCAGGTTGAGTATTTACAAATTACAAGT
ACACCTATCGTAGTTGATTGCTCCACTTATGTTTGCAATGGTAATGTGCGCTGTGTTGAA
TTGCTTAAGCAGTATACTTCTGCTTGTAAAACTATTGAAGACGCCTTAAGAAATAGCGCC
ATGCTGGAGTCTGCAGATGTTAGTGAGATGCTCACTTTTGACAAGAAAGCGTTTACACTT
GCTAATGTTAGTAGTTTTGGTGACTACAACCTTAGCAGTGTTATACCTAGCTTGCCCAGA
AGTGGTAGTAGAGTGGCTGGTCGCAGTGCCATAGAAGACATACTTTTTAGCAAACTTGTT
ACGTCTGGACTTGGCACTGTGGACGCAGACTACAAAAAGTGTACTAAGGGTCTTTCCATT
GCTGACTTGGCTTGTGCCCAATATTATAATGGCATTATGGTTTTGCCTGGCGTCGCTGAT
GCTGAACGTATGGCCATGTATACAGGTTCTTTAATTGGTGGAATTGCTTTAGGAGGTCTT
ACATCAGCCGCTTCAATACCATTTTCATTAGCAATTCAGTCACGTTTAAATTATGTTGCA
TTGCAGACTGATGTTTTACAAGAAAATCAGAAAATTCTTGCTGCATCTTTTAATAAAGCA
ATGACCAACATAGTAGATGCCTTTACTGGTGTTAATGATGCTATTACACAAACTTCACAA
GCTCTACAAACAGTTGCTACTGCACTTAATAAGATCCAGGATGTTGTTAATCAACAAGGC
AACTCATTGAACCATTTAACTTCTCAGTTGAGGCAGAATTTTCAAGCCATTTCTAGCTCT
ATTCAGGCTATCTATGACAGACTTGATATTATTCAGGCTGATCAACAAGTAGATAGGCTG
ATTACTGGTAGATTGGCTGCTCTGAATGTATTCGTTTCTCATACATTGACTAAGTACACT
GAAGTTCGTGCTTCCAGACAGCTTGCACAACAAAAAGTGAATGAGTGTGTCAAATCCCAG
TCTAAGCGGTATGGCTTCTGTGGAAATGGCACGCACATTTTCTCACTTGTTAATGCTGCT
CCTGAGGGGCTTGTTTTTCTCCATACTGTCTTGTTGCCGACACAATATAAGGATGTTGAA
GCGTGGTCTGGGTTGTGCGTTGATGGTATAAACGGTTATGTGTTGAGACAACCTAATCTT
GCTCTTTACAAAGAAGGCAATTATTATAGAATTACATCTCGCATAATGTTTGAACCACGT
ATTCCTACCATAGCAGATTTTGTCCAAATTGAAAATTGCAATGTCACATTTGTTAACATT
TCTCGCTCTGAGTTGCAAACTATTGTGCCAGAGTATATTGATGTTAATAAGACGCTGCAA
GAATTAAGTTACAAATTGCCAAATTACACTGTTCCAGACCTAGTTGTCGAACAGTACAAC
CAGACTATTTTGAATTTGACCAGTGAAATTAGCACCCTTGAAAATAAATCTGCGGAGCTT
AATTACACTGTTCAAAAACTGCAAACTTTGATCGACAACATAAATAGCACATTAGTTGAC
TTAAAGTGGCTCAACCGTGTTGAGACTTATATCAAGTGGCCGTGGTGGGTGTGGTTGTGC
ATTTCAGTCGTGCTCATCTTTGTGGTGAGTATGTTGCTATTATGTTGTTGTTCTACTGGT
TGCTGCGGCTTCTTTAGTTGTTTTGCATCTTCTATTAGAGGTTGTTGTGAATCAACTAAA
CTTCCTTATTACGACGTTGAAAAGATCCACATACAG
>857_2005
ATGTTTGTTTTACTTGTTGCATATGCCTTGTTGCATATTGCTGGTTGTCAAACTACAAAT
GGGATGAACACTAGTCACTCTGTTTGCAACGGCTGTGTTGGTCATTCGGAAAATGTATTT
GCTGTTGAGAGTGGTGGTTATATACCCTCCAACTTTGCATTTAATAATTGGTTCCTCTTA
ACTAATACCTCATCTGTTGTAGATGGTGTTGTGAGGAGTTTTCAGCCTTTGTTGCTTAAT
TGCTTATGGTCTGTTTCTGGCTCGCGGCTTACTACTGGTTTTGTCTATTTTAATGGTACT
GGGAGAGGTGATTGTAAAGGTTTTTATTCAAATGCTTCGTCTGATGTCATACGTTACAAC
ATCAATTTTGAAGAAAACCTTAGACGTGGAACCATTTTGTTTAAAACATCTTATGGTGCT
GTTGTGTTTTATTGTACCAACAACACTTTGGTTTCAGGTGATGCTCACATACCATCTGGT
ACAGTTTTGGGCAATTTTTATTGCTTTGTAAATACTACTATTGGCAATGAAACTACGTCT
GCTTTTGTGGGTGCACTACCTAAGACAGTTCGTGAGTTTGTTATTTCACGCACAGGACAT
TTTTATATTAATGGCTATCGCTATTTCTCTTTAGGTAATGTAGAAGCCGTTAATTTCAAT
GTCACTAATGCTGCAACCACTGTTTGTACTGTTGCGTTAGCTTCTTATGCTGACGTTTTG
GTTAATGTGTCACAAACTGCTATTGCTAATATAATTTATTGCAATTCTGTTATTAACAGA
CTGAGATGTGACCAGTTGTCCTTTGATGTACCAGATGGTTTTTATTCCACAAGCCCTATT
CAATCCGTTGAGCTACCTGTGTCTATTGTGTCGCTACCTGTTTATCACAAACACACGTTT
ATTGTGTTGTATGTTAACTTCGAACTTCGGCGTGGCCCTGGCAGGTGCTATAACTGTCGT
CCTGCTGTTGTTAATATTACACTGGCCAATTTTAATGAAACTAAAGGGCCCTTGTGTGTT
GACACATCACACTTCACTACCCAATTC---GTT---GGTGTCAAGTTTGATAGGTGGAGT
GCTAGTATTAACACGGGAAATTGCCCTTTTTCTTTTGGCAAAGTTAATAACTTTGTTAAA
TTTGGCAGTGTATGTTTTTCGCTAAAGGATATACCCGGTGGTTGCGCAATGCCTATAATG
GCTAATTTGGTTAATCTTAATTCTCATAATATAGGCTCATTGTATGTTTCTTGGAGTGAT
GGTGATGTAATTACTGGCGTCCCGAAACCTGTTGAGGGTGTTAGTTCCTTTATGAATGTT
ACATTGAATAAATGTACTAAATATAACATTTATGATGTATCTGGTGTGGGTGTTATTCGC
ATTAGCAATGACACCTTTCTTAATGGAATTACGTACACATCAACTTCAGGTAACCTTCTG
GGTTTTAAAGATGTTACTAATGGCACCATCTACTCTATCACTCCTTGTAACCCACCAGAT
CAGCTTGTTGTTTACCAGCAAGCTGTTGTTGGTGCTATGTTGTCTGAAAACTTTACTAGT
TACGGCTTTTCTAATGTTGTAGAAATGCCGAAATTTTTCTATGCGTCCAATGGCACTTAT
AATTGCACAGACGCTGTTTTAACTTATTCTAGTTTTGGCGTTTGTGCAGATGGTTCTATA
ATTGCTGTTCAACCACGTAATGTTTCATATGATAGTGTTTCAGCTATTGTCACAGCTAAT
TTGTCTATACCCTCCAATTGGACCACTTCGGTCCAGGTTGAGTATTTACAAATTACAAGT
ACACCTATCGTAGTTGATTGCTCCACTTATGTTTGCAATGGTAATGTGCGCTGTGTTGAA
TTGCTTAAGCAGTATACTTCTGCTTGTAAAACTATTGAAGACGCCTTAAGAAATAGCGCC
ATGCTGGAGTCTGCAGATGTTAGTGAGATGCTCACTTTTGACAAGAAAGCGTTTACACTT
GCTAATGTTAGTAGTTTTGGTGACTACAACCTTAGCAGTGTTATACCTAGCTTGCCCAGA
AGTGGTAGTAGAGTGGCTGGTCGCAGTGCCATAGAAGACATACTTTTTAGCAAACTTGTT
ACGTCTGGACTTGGCACTGTGGACGCAGACTACAAAAAGTGTACTAAGGGTCTTTCCATT
GCTGACCTGGCTTGTGCCCAATATTATAATGGCATTATGGTTTTGCCTGGCGTCGCTGAT
GCTGAACGTATGGCCATGTATACAGGTTCTTTAATTGGTGGAATTGCTTTAGGAGGTCTT
ACATCAGCCGCTTCAATACCATTTTCATTAGCAATTCAGTCACGTTTAAATTATGTTGCA
TTGCAGACTGATGTTTTACAAGAAAATCAGAAAATTCTTGCTGCATCTTTTAATAAAGCA
ATGACCAACATAGTAGATGCCTTTACTGGTGTTAATGATGCTATTACACAAACTTCACAA
GCTCTACAAACAGTTGCTACTGCACTTAATAAGATCCAGGATGTTGTTAATCAACAAGGC
AACTCATTGAACCATTTAACTTCTCAGCTGAGGCAGAATTTTCAAGCCATTTCTAGCTCT
ATTCAGGCTATCTATGACAGACTTGATATTATTCAGGCTGATCAACAAGTAGATAGGCTG
ATTACTGGTAGATTGGCTGCTCTGAATGTATTCGTTTCTCACACATTGACTAAGTACACT
GAAGTTCGTGCTTCCAGACAGCTTGCACAACAAAAAGTGAATGAGTGTGTCAAATCCCAG
TCTAAGCGGTATGGCTTCTGTGGAAATGGCACGCACATTTTCTCACTTGTTAATGCTGCT
CCTGAGGGGCTTGTTTTTCTCCATACTGTCTTGTTGCCGACACAATATAAGGATGTTGAA
GCGTGGTCTGGGTTGTGCGTTGATGGTAGAAACGGTTATGTGTTGAGACAACCTAATCTT
GCTCTTTACAAAGAAGGCAATTATTATAGAATTACATCTCGCATAATGTTTGAACCACGT
ATTCCTACCATAGCAGATTTTGTCCAAATTGAAAATTGCAATGTCACATTTGTTAACATT
TCTCGCTCTGAGTTGCAAACTATTGTGCCAGAGTATATTGATGTTAATAAGACGCTGCAA
GAATTAAGTTACAAATTGCCAAATTACACTGTTCCAGACCTAGTTGTCGAACAGTACAAC
CAGACTATTTTGAATTTGACCAGTGAAATTAGCACCCTTGAAAATAAATCTGCGGAGCTT
AATTACACTGTTCAAAAACTGCAAACTTTGATTGACAACATAAATAGCACATTAGTTGAC
TTAAAGTGGCTCAACCGTGTTGAGACTTATATCAAGTGGCCGTGGTGGGTGTGGTTGTGC
ATTTCAGTCGTGCTCATCTTTGTGGTGAGTATGTTGCTATTATGTTGTTGTTCTACTGGT
TGCTGCGGCTTCTTTAGTTGTTTTGCATCTTCTATTAGAGGTTGTTGTGAATCAACTAAA
CTTCCTTATTACGACGTTGAAAAGATCCACATACAG
>359A_2007
ATGTTTGTTTTACTTGTTGCATATGCCTTGTTGCATATTGCTGGTTGTCAAACTACAAAT
GGGACGAACACTAGTCACTCTGTTTGCAACGGCTGTGTTGGTCATTCGGAAAATGTATTT
GCTGTTGAGAGTGGTGGTTATATACCCTCCAACTTTGCATTTAATAATTGGTTCCTCTTA
ACTAATACCTCATCTGTTGTAGATGGTGTTGTGAGGAGTTTTCAGCCTTTGTTGCTTAAT
TGCTTATGGTCTGTTTCTGGCTCGCGGTTTACTACTGGTTTTGTCTATTTTAATGGTACT
GGGAGAGGTGATTGTAAAGGTTTTTATTCAAATGCTTCGTCTGATGTCATACGTTACAAC
ATCAATTTTGAAGAAAACCTTAGACGTGGAACCATTTTGTTTAAAACATCTTATGGTGCT
GTTGTGTTTTATTGTACCAACAACACTTTGGTTTCAGGTGATGATCACATACCATCTGGT
ACAGTTTTGGGCAATTTTTATTGCTTTGTAAATACTACTATTGACAATGAAACTACGTCT
GCTTTTGTGGGTGCACTACCTAAGACAGTTCGTGAGTTTGTTATTTCACGCACAGGACAT
TTTTATATTAATGGCTATCGCTATTTCTCTTTAGGTAATGTAGAAGCCGTTAATTTCAAT
GTCACTAATGCTGCAACCACTGTTTGTACTGTTGCGTTAGCTTCTTATGCTGACGTTTTG
GTTAATGTGTCACAAACTGCTATTGCTAATATAATTTATTGCAATTCTGTTATTAACAGA
CTGAGATGTGACCAGTTGTCCTTTGATGTACCAGATGGTTTTTATTCCACAAGCCCTATT
CAATCCGTTGAGCTACCTGTGTCTATTGTGTCGCTACCTGTTTATCACAAACACACGTTT
ATTGTGTTGTATGTTAACTTCGAACTTCGGCGTGGCCCTGGCAGGTGCTATAACTGTCGT
CCTGCTGTTGTTAATATTACACTGGCCAATTTTAATGAAACTAAAGGGCCCTTGTGTGTT
GACACATCACACTTCACTACCCAATTC---GTTGGT---GTCAAGTTTGATAGGTGGAGT
GCTAGTATTAACACGGGAAATTGCCCTTTTTCTTTTGGCAAAGTTAATAACTTTGTTAAA
TTTGGCAGTGTATGTTTTTCGCTAAAGGATATACCCGGTGGTTGCGCAATGCCTATAATG
GCTAATTTGGTTAATCATAAATCTCATAATATAGGCTCATTGTATGTTTCTTGGAGTGAT
GGTGATGTAATTACTGGCGTCCCGAAACCTGTTGAGGGTGTTAGTTCCTTTATGAATGTT
ACATTGAATAAATGTACTAAATATAACATTTATGATGTATCTGGTGTGGGTGTTATTCGC
ATTAGCAATGACACCTTTCTTAATGGAATTACGTACACATCAACTTCAGGTAACCTTCTG
GGTTTTAAAGATGTTACTAATGGCACCATCTACTCTATCACTCCTTGTAACCCACCAGAT
CAGCTTGTTGTTTATCAGCAAGCTGTTGTTGGTGCTATGTTGTCTGAAAACTTTACTAGT
TACGGCTTTTCTAATGTTGTAGAAATGCCGAAATTTTTCTATGCGTCCAATGGCACTTAT
AATTGCACAGACGCTGTTTTAACTTATTCTAATTTTGGCGTTTGTGCAGATGGTTCTATA
ATTGCTGTTCAACCACGTAATGTTTCATATGATAGTGTTTCAGCTATTGTCACAGCTAAT
TTGTCTATACCCTCCAATTGGACCACTTCGGTCCAGGTTGAGTATTTACAAATTACAAGT
AGACCTATCGTAGTTGATTGCTCCACTTATGTTTGCAATGGTAATGTGCGCTGTGTTGAA
TTGCTTAAGCAGTATACTTCTGCTTGTAAAACTATTGAAGACGCCTTAAGAAATAGCGCC
ATGCTGGAGTCTGCAGATGTTAGTGAGATGCTCACTTTTGACAAGAAAGCGTTTACACTT
GCTAATGTTAGTAGTTTTGGTGACTACAACCTTAGCAGTGTTATACCTAGCTTGCCCAGA
AGTGGTAGTAGAGTGGCTGGTCGCAGTGCCATAGAAGACATACTTTTTAGCAAACTTGTT
ACGTCTGGACTTGGCACTGTGGACGCAGACTACAAAAAGTGTACTAAGGGTCTTTCCATT
GCTGACTTGGCTTGTGCCCAATATTATAATGGCATTATGGTTTTGCCTGGCGTCGCTGAT
GCTGAACGTATGGCCATGTATACAGGTTCTTTAATTGGTGGAATTGCTTTAGGAGGTCTT
ACATCAGCCGCTTCAATACCATTTTCATTAGCAATTCAGTCACGTTTAAATTATGTTGCA
TTGCAGACTGATGTTTTACAAGAAAATCAGAAAATTCTTGCTGCATCTTTTAATAAAGCA
ATGACCAACATAGTAGATGCCTTTACTGGTGTTAATGATGCTATTACACAAACTTCACAA
GCTCTACAAACAGTTGCTACTGCACTTAATAAGATCCAGGATGTTGTTAATCAACAAGGC
AACTCATTGAACCATTTAACTTCTCAGTTGAGGCAGAATTTTCAAGCCATTTCTAGCTCT
ATTCAGGCTATCTATGACAGACTTGATATTATTCAGGCTGATCAACAAGTAGATAGGCTG
ATTACTGGTAGATTGGCTGCTCTGAATGTATTCGTTTCTCATACATTGACTAAGTACACT
GAAGTTCGTGCTTCCAGACAGCTTGCACAACAAAAGGTGAATGAGTGTGTCAAATCCCAG
TCTAAGCGGTATGGCTTCTGTGGAAATGGCACGCACATTTTCTCACTTGTTAATGCTGCT
CCTGAGGGGCTTGTTTTTCTCCATACTGTCTTGTTGCCGACACAATATAAGGATGTTGAA
GCGTGGTCTGGGTTGTGCGTTGATGGTATAAACGGTTATGTGTTGAGACAACCTAATCTT
GCTCTTTACAAAGAAGGCAATTATTATAGAATTACATCTCGCATAATGTTTGAACCACGT
ATTCCTACCATAGCAGATTTTGTCCAAATTGAAAATTGCAATGTCACATTTGTTAACATT
TCTCGCTCTGAGTTGCAAACTATTGTGCCAGAGTATATTGATGTTAATAAGACGCTGCAA
GAATTAAGTTACAAATTGCCAAATTACACTGTTCCAGACCTAGTTGTCGAACAGTACAAC
CAGACTATTTTGAATTTGACCAGTGAAATTAGCACCCTTGAAAATAAATCTGCGGAGCTT
AATTACACTGTTCAAAAACTGCAAACTTTGATCGACAACATAAATAGCACATTAGTTGAC
TTAAAGTGGCTCAACCGTGTTGAGACTTATATCAAGTGGCCGTGGTGGGTGTGGTTGTGC
ATTTCAGTCGTGCTCATCTTTGTGGTGAGTATGTTGCTATTATGTTGTTGTTCTACTGGT
TGCTGCGGCTTCTTTAGTTGTTTTGCATCTTCTATTAGAGGTTGTTGTGAATCAACTAAA
CTTCCTTATTACGACGTTGAAAAGATCCACATACAG
>423A_2007
ATGTTTGTTTTACTTGTTGCATATGCCTTGTTGCATATTGCTGGTTGTCAAACTACAAAT
GGGACGAACACTAGTCACTCTGTTTGCAACGGCTGTGTTGGTCATTCGGAAAATGTATTT
GCTGTTGAGAGTGGTGGTTATATACCCTCCAACTTTGCATTTAATAATTGGTTCCTCTTA
ACTAATACCTCATCTGTTGTAGATGGTGTTGTGAGGAGTTTTCAGCCTTTGTTGCTTAAT
TGCTTATGGTCTGTTTCTGGCTCGCAGTTTACTACTGGTTTTGTCTATTTTAATGGTACT
GGGAGAGGTGATTGTAAAGGTTTTTATTCAAATGCTTCGTCTGATGTCATACGTTACAAC
ATCAATTTTGAAGAAAACCTTAGACGTGGAACCATTTTGTTTAAAACATCTTATGGTGCT
GTTGTGTTTTATTGTACCAACAACACTTTGGTTTCAGGTGATGCTCACATACCATCTGGT
ACAGTTTTGGGCAATTTTTATTGCTTTGTAAATACTACTATTGGCAATGAAACTACGTCT
GCTTTTGTGGGTGCACTACCTAAGACAGTTCGTGAGTTTGTTATTTCACGCACAGGACAT
TTTTATATTAATGGCTATCGCTATTTCTCTTTAGGTAATGTAGAAGCCGTTAATTTCAAT
GTCACTAATGCTGCAACCACTGTTTGTACTGTTGCGTTAGCTTCTTATGCTGACGTTTTG
GTTAATGTGTCACAAACTGCTATTGCTAATATAATTTATTGCAATTCTGTTATTAACAGA
CTGAGATGTGACCAGTTGTCCTTTGATGTACCAGATGGTTTTTATTCCACAAGCCCTATT
CAACCCGTTGAGCTACCTGTGTCTATTGTGTCGCTACCTGTTTATCACAAACACACGTTT
ATTGTGTTGTATGTTAACTTCGAACTTCGGCGTGGCCCTGGCAGGTGCTATAACTGTCGT
CCTGCTGTTATTAATATTACACTGGCCAATTTTAATGAAACTAAAGGGCCCTTGTGTGTT
GACACATCACACTTCACTACCCAATTC---GTTGGT---GTCAAGTTTGATAGGTGGAGT
GCTAGTATTAACACGGGAAATTGCCCTTTTTCTTTTGGCAAAGTTAATAACTTTGTTAAA
TTTGGCAGTGTATGTTTTTCGCTAAAGGATATACCCGGTGGTTGCGCAATGCCTATAATG
GCTAATTTGGTTAATCATAAATCTCATAATATAGGCTCATTGTATGTTTCTTGGAGTGAT
GGTGATGTAATTACTGGCGTCCCGAAACCTGTTGAGGGTGTTAGTTCCTTTATGAATGTT
ACATTGAATAAATGTACTAAATATAACATTTATGATGTATCTGGTGTGGGTGTTATTCGC
ATTAGCAATGACACCTTTCTTAATGGAATTACGTACACATCAACTTCAGGTAACCTTCTG
GGTTTTAAAGATGTTACTAATGGCACCATCTACTCTATCACTCCTTGTAACCCACCAGAT
CAGCTTGTTGTTTATCAGCAAGCTGTTGTTGGTGCTATGTTGTCTGAAAACTTTACTAGT
TACGGCTTTTCTAATGTTGTAGAAATGCCGAAATTTTTCTATGCGTCCAATGGCACTTAT
AATTGCACAGACGCTGTTTTAACTTATTCTAGTTTTGGCGTTTGTGCAGATGGTTCTATA
ATTGCTGTTCAACCACGTAATGTTTCATATGATAGTGTTTCAGCTATTGTCACAGCTAAT
TTATCTATACCCTCCAATTGGACCACTTCGGTCCAGGTTGAGTATTTACAAATTACAAGT
ACACCTATCGTAGTTGATTGCTCCACTTATGTTTGCAATGGTAATGTGCGCTGTGTTGAA
TTGCTTAAGCAGTATACTTCTGCTTGTAAAACTATTGAAGACGCCTTAAGAAATAGCGCC
ATGCTGGAGTCTGCAGATGTTAGTGAGATGCTCACTTTTGACAAGAAAGCGTTTACACTT
GCTAATGTTAGTAGTTTTGGTGACTACAACCTTAGCAGTGTTATACCTAGCTTGCCCAGA
AGTGGTAGTAGAGTGGCTGGTCGCAGTGCCATAGAAGACATACTTTTTAGCAAACTTGTT
ACGTCTGGACTTGGCACTGTGGACGCAGACTACAAAAAGTGTACTAAGGGTCTTTCCATT
GCTGACTTGGCTTGTGCCCAATATTATAATGGCATTATGGTTTTGCCTGGCGTCGCTGAT
GCTGAACGTATGGCCATGTATACAGGTTCTTTAATTGGTGGAATTGCTTTAGGAGGTCTT
ACATCAGCCGCTTCAATACCATTTTCATTAGCAATTCAGTCACGTTTAAATTATGTTGCA
TTGCAGACTGATGTTTTACAAGAAAATCAGAAAATTCTTGCTGCATCTTTTAATAAAGCA
ATGACCAACATAGTAGATGCCTTTACTGGTGTTAATGATGCTATTACACAAACTTCACAA
GCTCTACAAACAGTTGCTACTGCACTTAATAAGATCCAGGATGTTGTTAATCAACAAGGC
AACTCATTGAACCATTTAACTTCTCAGTTGAGGCAGAATTTTCAAGCCATTTCTAGCTCT
ATTCAGGCTATCTATGACAGACTTGATATTATTCAGGCTGATCAACAAGTAGATAGGCTG
ATTACTGGTAGATTGGCTGCTCTGAATGTATTCGTTTCTCATACATTGACTAAGTACACT
GAAGTTCGTGCTTCCAGACAGCTTGCACAACAAAAAGTGAATGAGTGTGTCAAATCCCAG
TCTAAGCGGTATGGCTTCTGTGGAAATGGCACGCACATTTTCTCACTTGTTAATGCTGCT
CCTGAGGGGCTTGTTTTTCTCCATACTGTCTTGTTGCCGACACAATATAAGGATGTTGAA
GCGTGGTCTGGGTTGTGCGTTGATGGTATAAACGGTTATGTGTTGAGACAACCTAATCTT
GCTCTTTACAAAGAAGGCAATTATTATAGAATTACATCTCGCATAATGTTTGAACCACGT
ATTCCTACCATAGCAGATTTTGTCCAAATTGAAAATTGCAATGTCACATTTGTTAACATT
TCTCGCTCTGAGTTGCAAACTATTGTGCCAGAGTATATTGATGTTAATAAGACGCTGCAA
GAATTAAGTTACAAATTGCCAAATTACACTGTTCCAGACCTAGTTGTCGAACAGTACAAC
CAGACTATTTTGAATTTGACCAGTGAAATTAGCACCCTTGAAAATAAATCTGCGGAGCTT
AATTACACTGTTCAAAAACTGCAAACTTTGATCGACAACATAAATAGCACATTAGTTGAC
TTAAAGTGGCTCAACCGTGTTGAGACTTATATCAAGTGGCCGTGGTGGGTGTGGTTGTGC
ATTTCAGTCGTGCTCATCTTTGTGGTGAGTATGTTGCTATTATGTTGTTGTTCTACTGGT
TGCTGCGGCTTCTTTAGTTGTTTTGCATCTTCTATTAGAGGTTGTTGTGAATCAACTAAA
CTTCCTTATTACGACGTTGAAAAGATCCACATACAG
>507A_2008
ATGTTTGTTTTACTTGTTGCATATGCCTTGTTGCATATTGCTGGTTGTCAAACTACAAAT
GGGACGAACACTAGTCACTCTGTTTGCAAAGGCTGTGTTGGTCATTCGGAAAATGTATTT
GCTGTTGAGAGTGGTGGTTATATACCCTCCAACTTTGCATTTAATAATTGGTTCCTCTTA
ACTAATACCTCATCTGTTGTAGATGGTGTTGTGAGGAGTTTTCAGCCTTTGTTGCTTAAT
TGCTTATGGTCTGTTTCTGGCTCGCGGTTTACTACTGGTTTTGTCTATTTTAATGGTACT
GGGAGAGGTGATTGTAAAGGTTTTTATTCAAATGCTTCGTCTGATGTCATACGTTACAAC
ATCAATTTTGAAGAAAACCTTAGACGTGGAACCATTTTGTTTAAAACATCTTATGGTGCT
GTTGTGTTTTATTGTACCAACAACACTTTGGTTTCAGGTGATGCTCACATACCATCTGGT
ACAGTTTTGGGCAATTTTTATTGCTTTGTAAATACTACTATTGACAATGAAACTACGTCT
GCTTTTGTGGGTGCACTACCTAAGACAGTTCGTGAGTTTGTTATTTCACGCACAGGACAT
TTTTATATTAATGGCTATCGCTATTTCTCTTTAGGTAATGTAGAAGCCGTTAATTTCAAT
GTCACTAATGCTGCAACCACTGTTTGTACTGTTGCGTTAGCTTCTTATGCTGACGTTTTG
GTTAATGTGTCACAAACTGCTATTGCTAATATAATTTATTGCAATTCTGTTATCAACAGA
CTGAGATGTGACCAGTTGTCCTTTGATGTACCAGATGGTTTTTATTCCACAAGCCCTATT
CAATCCGTTGAGCTACCTGTGTCTATTGTGTCGCTACCTGTTTATCACAAACACACGTTT
ATTGTGTTGTATGTTAATTTCGAACTTCGGCGTGGCCCTGGCAGGTGCTATAACTGTCGT
CCTGCTGTCATTAATATTACACTGGCCAATTTTAATGAAACTAAAGGGCCCTTGTGTGTT
GACACATCACACTTCACTACCCAATTC---GTTGGT---GTCAAGTTTGATAGGTGGAGT
GCTAGTATTAACACGGGAAATTGCCCTTTTTCTTTTGGCAAAGTTAATAACTTTGTTAAA
TTTGGCAGTGTATGTTTTTCGCTAAAGGATATACCCGGTGGTTGCGCAATGCCTATAATG
GCTAATTTGGTTAATCATAAATCTCATAATATAGGCTCATTGTATGTTTCTTGGAGTGAT
GGTGATGTAATTACTGGCGTCCCGAAACCTGTTGAGGGTGTTAGTTCCTTTATGAATGTT
ACATTGAATAAATGTACTAAATATAACATTTATGATGTATCTGGTGTGGGTGTTATTCGC
ATTAGCAATGACACCTTTCTTAATGGAATTACGTACACATCAACTTCAGGTAACCTTCTG
GGTTTTAAAGATGTTACTAATGGCACCATCTACTCTATCACTCCTTGTAACCCACCAGAT
CAGCTTGTTGTTTATCAGCAAGCTGTTGTTGGTGCTATGTTGTCTGAAAACTTTACTAGT
TACGGCTTTTCTAATGTTGTAGAAATGCCGAAATTTTTCTATGCGTCCAATGGCACTTAT
AATTGCACAGACGCTGTTTTAACTTATTCTAGTTTTGGCGTTTGTGCAGATGGTTCTATA
ATTGCTGTTCAACCACGTAATGTTTCATATGATAGTGTTTCAGCTATTGTCACAGCTAAT
TTGTCTATACCCTCCAATTGGACCACTTCGGTCCAGGTTGAGTATTTACAAATTACAAGT
ACACCTATCGTAGTTGATTGCTCCACTTATGTTTGCAATGGTAATGTGCGCTGTGTTGAA
TTGCTTAAGCAGTATACTTCTGCTTGTAAAACTATTGAAGACGCCTTAAGAAATAGCGCC
ATGCTGGAGTCTGCAGATGTTAGTGAGATGCTCACTTTTGACAAGAAAGCGTTTACACTT
GCTAATGTTAGTAGTTTTGGTGACTACAACCTTAGCAGTGTTATACCTAGCTTGCCCAGA
AGTGGTAGTAGAGTGGCTGGTCGCAGTGCCATAGAAGACATACTTTTTAGCAAACTTGTT
ACGTCTGGACTTGGCACTGTGGACGCAGACTACAAAAAGTGTACTAAGGGTCTTTCCATT
GCTGACTTGGCTTGTGCCCAATATTATAATGGCATTATGGTTTTGCCTGGCGTCGCTGAT
GCTGAACGTATGGCCATGTATACAGGTTCTTTAATTGGTGGAATTGCTTTAGGAGGTCTT
ACATCAGCCGCTTCAATACCATTTTCATTAGCAATTCAGTCACGTTTAAATTATGTTGCA
TTGCAGACTGATGTTTTACAAGAAAATCAGAAAATTCTTGCTGCATCTTTTAATAAAGCA
ATGACCAACATAGTAGATGCCTTTACTGGTGTTAATGATGCTATTACACAAACTTCACAA
GCTCTACAAACAGTTGCTACTGCACTTAATAAGATCCAGGATGTTGTTAATCAACAAGGC
AACTCATTGAACCATTTAACTTCTCAGTTGAGGCAGAATTTTCAAGCCATTTCTAGCTCT
ATTCAGGCTATCTATGACAGACTTGATATTATTCAGGCTGATCAACAAGTAGATAGGCTG
ATTACTGGTAGATTGGCTGCTCTGAATGTATTCGTTTCTCATACATTGACTAAGTACACT
GAAGTTCGTGCTTCCAGACAGCTTGCACAACAAAAAGTGAATGAGTGTGTCAAATCCCAG
TCTAAGCGGTATGGCTTCTGTGGAAATGGCACGCACATTTTCTCACTTGTTAATGCTGCT
CCTGAGGGGCTTGTTTTTCTCCATACTGTCTTGTTGCCGACACAATATAAGGATGTTGAA
GCGTGGTCTGGGTTGTGCGTTGATGGTATAAACGGTTATGTGTTGAGACAACCTAATCTT
GCTCTTTACAAAGAAGGCAATTATTATAGAATTACATCTCGCATAATGTTTGAACCACGT
ATTCCTACCATAGCAGATTTTGTCCAAATTGAAAATTGCAATGTCACATTTGTTAACATT
TCTCGCTCTGAGTTGCAAACTATTGTGCCAGAGTATATTGATGTTAATAAGACGCTGCAA
GAATTAAGTTACAAATTGCCAAATTACACTGTTCCAGACCTAGTTGTCGAACAGTACAAC
CAGACTATTTTGAATTTGACCAGTGAAATTAGCACCCTTGAAAATAAATCTGCGGAGCTT
AATTACACTGTTCAAAAACTGCAAACTTTGATCGACAACATAAATAGCACATTAGTTGAC
TTAAAGTGGCTCAACCGTGTTGAGACTTATATCAAGTGGCCGTGGTGGGTGTGGTTGTGC
ATTTCAGTCGTGCTCATCTTTGTGGTGAGTATGTTGCTATTATGTTGTTGTTCTACTGGT
TGCTGCGGCTTCTTTAGTTGTTTTGCATCTTCTATTAGAGGTTGTTGTGAATCAACTAAA
CTTCCTTATTACGACGTTGAAAAGATCCACATACAG
>693A_2008
ATGTTTGTTTTACTTGTTGCATATGCCTTGTTGCATATTGCTGGTTGTCAAACTACAAAT
GGGACGAACACTAGTCACTCTGTTTGCAACGGCTGTGTTGGTCATTCGGAAAATGTATTT
GCTGTTGAGAGTGGTGGTTATATACCCTCCAACTTTGCATTTAATAATTGGTTCCTCTTA
ACTAATACCTCATCTGTTGTAGATGGTGTTGTGAGGAGTTTTCAGCCTTTGTTGCTTAAT
TGCTTATGGTCTGTTTCTGGCTCGCAGTTTACTACTGGTTTTGTCTATTTTAATGGTACT
GGGAGAGGTGATTGTAAAGGTTTTTATTCAAATGCTTCGTCTGATGTCATACGTTACAAC
ATCAATTTTGAAGAAAACCTTAGACGTGGAACCATTTTGTTTAAAACATCTTATGGTGCT
GTTGTGTTTTATTGTACCAACAACACTTTGGTTTCAGGTGATGCTCACATACCATCTGGT
ACAGTTTTGGGCAATTTTTATTGCTTTGTAAATACTACTATTGGCAATGAAACTACGTCT
GCTTTTGTGGGTGCACTACCTAAGACAGTTCGTGAGTTTGTTATTTCACGCACAGGACAT
TTTTATATTAATGGCTATCGCTATTTCTCTTTAGGTAATGTAGAAGCCGTTAATTTCAAT
GTCACTAATGCTGCAACCACTGTTTGTACTGTTGCGTTAGCTTCTTATGCTGACGTTTTG
GTTAATGTGTCACAAACTGCTATTGCTAATATAATTTATTGCAATTCTGTTATTAACAGA
CTGAGATGTGACCAGTTGTCCTTTGATGTACCAGATGGTTTTTATTCCACAAGCCCTATT
CAACCCGTTGAGCTACCTGTGTCTATTGTGTCGCTACCTGTTTATCACAAACACACGTTT
ATTGTGTTGTATGTTAACTTCGAACTTCGGCGTGGCCCTGGCAGGTGCTATAACTGTCGT
CCTGCTGTTATTAATATTACACTGGCCAATTTTAATGAAACTAAAGGGCCCTTGTGTGTT
GACACATCACACTTCACTACCCAATTC---GTTGGT---GTCAAGTTTGATAGGTGGAGT
GCTAGTATTAACACGGGAAATTGCCCTTTTTCTTTTGGCAAAGTTAATAACTTTGTTAAA
TTTGGCAGTGTATGTTTTTCGCTAAAGGATATACCCGGTGGTTGCGCAATGCCTATAATG
GCTAATTTGGTTAATCATAAATCTCATAATATAGGCTCATTGTATGTTTCTTGGAGTGAT
GGTGATGTAATTACTGGCGTCCCGCAACCTGTTGAGGGTGTTAGTTCCTTTATGAATGTT
ACATTGAATAAATGTACTAAATATAACATTTATGATGTATCTGGTGTGGGTGTTATTCGC
ATTAGCAATGACACCTTTCTTAATGGAATTACGTACACATCAACTTCAGGTAACCTTCTG
GGTTTTAAAGATGTTACTAATGGCACCATCTACTCTATCACTCCTTGTAACCCACCAGAT
CAGCTTGTTGTTTATCAGCAAGCTGTTGTTGGTGCTATGTTGTCTGAAAACTTTACTAGT
TACGGCTTTTCTAATGTTGTAGAAATGCCGAAATTTTTCTATGCGTCCAATGGCACTTAT
AATTGCACAGACGCTGTTTTAACTTATTCTAGTTTTGGCGTTTGTGCAGATGGTTCTATA
ATTGCTGTTCAACCACGTAATGTTTCATATGATAGTGTTTCAGCTATTGTCACAGCTAAT
TTATCTATACCCTCCAATTGGACCACTTCGGTCCAGGTTGAGTATTTACAAATTACAAGT
ACACCTATCGTAGTTGATTGCTCCACTTATGTTTGCAATGGTAATGTGCGCTGTGTTGAA
TTGCTTAAGCAGTATACTTCTGCTTGTAAAACTATTGAAGACGCCTTAAGAAATAGCGCC
ATGCTGGAGTCTGCAGATGTTAGTGAGATGCTCACTTTTGACAAGAAAGCGTTTACACTT
GCTAATGTTAGTAGTTTTGGTGACTACAACCTTAGCAGTGTTATACCTAGCTTGCCCAGA
AGTGGTAGTAGAGTGGCTGGTCGCAGTGCCATAGAAGACATACTTTTTAGCAAACTTGTT
ACGTCTGGACTTGGCACTGTGGACGCAGACTACAAAAAGTGTACTAAGGGTCTTTCCATT
GCTGACTTGGCTTGTGCCCAATATTATAATGGCATTATGGTTTTGCCTGGCGTCGCTGAT
GCTGAACGTATGGCCATGTATACAGGTTCTTTAATTGGTGGAATTGCTTTAGGAGGTCTT
ACATCAGCCGCTTCAATACCATTTTCATTAGCAATTCAGTCACGTTTAAATTATGTTGCA
TTGCAGACTGATGTTTTACAAGAAAATCAGAAAATTCTTGCTGCATCTTTTAATAAAGCA
ATGACCAACATAGTAGATGCCTTTACTGGTGTTAATGATGCTATTACACAAACTTCACAA
GCTCTACAAACAGTTGCTACTGCACTTAATAAGATCCAGGATGTTGTTAATCAACAAGGC
AACTCATTGAACCATTTAACTTCTCAGTTGAGGCAGAATTTTCAAGCCATTTCTAGCTCT
ATTCAGGCTATCTATGACAGACTTGATATTATTCAGGCTGATCAACAAGTAGATAGGCTG
ATTACTGGTAGATTGGCTGCTCTGAATGTATTCGTTTCTCATACATTGACTAAGTACACT
GAAGTTCGTGCTTCCAGACAGCTTGCACAACAAAAAGTGAATGAGTGTGTCAAATCCCAG
TCTAAGCGGTATGGCTTCTGTGGAAATGGCACGCACATTTTCTCACTTGTTAATGCTGCT
CCTGAGGGGCTTGTTTTTTTTCATACTGTCTTGTTGCCGACACAATATAAGGATGTTGAA
GCGTGGTCTGGGTTGTGCGTTGATGGTATAAACGGTTATGTGTTGAGACAACCTAATCTT
GCTCTTTACAAAGAAGGCAATTATTATAGAATTACATCTCGCATAATGTTTGAACCACGT
ATTCCCACCATAGCAGATTTTGTCCAAATTGAAAATTGCAATGTCACATTTGTTAACATT
TCTCGCTCTGAGTTGCAAACTATTGTGCCAGAGTATATTGATGTTAATAAGACGCTGCAA
GAATTAAGTTACAAATTGCCAAATTACACTGTTCCAGACCTAGTTGTCGAACAGTACAAC
CAGACTATTTTGAATTTGACCAGTGAAATTAGCACCCTTGAAAATAAATCTGCGGAGCTT
AATTACACTGTTCAAAAACTGCAAACTTTGATCGACAACATAAATAGCACATTAGTTGAC
TTAAAGTGGCTCAACCGTGTTGAGACTTATATCAAGTGGCCGTGGTGGGTGTGGTTGTGC
ATTTCAGTCGTGCTCATCTTTGTGGTGAGTATGTTGCTATTATGTTGTTGTTCTACTGGT
TGCTGCGGCTTCTTTAGTTGTTTTGCATCTTCTATTAGAGGTTGTTGTGAATCAACTAAA
CTTCCTTATTACGACGTTGAAAAGATCCACATACAG
>1546A_2009
ATGTTTGTTTTACTTGTTGCATATGCCTTGTTGCATATTGCTGGTTGTCAAACTACAAAT
GGGACGAACACTAGTCACTCTGTTTGCAACGGCTGTGTTGGTCATTCGGAAAATGTATTT
GCTGTTGAGAGTGGTGGTTATATACCCTCCAACTTTGCATTTAATAATTGGTTCCTCTTA
ACTAATACCTCATCTGTTGTAGATGGTGTTGTGAGGAGTTTTCAGCCTTTGTTGCTTAAT
TGCTTATGGTCTGTTTCTGGCTCGCGGTTTACTACTGGTTTTGTCTATTTTAATGGTACT
GGGAGAGGTGATTGTAAAGGTTTTTATTCAAATGCTTCGTCTGATGTCATACGTTACAAC
ATCAATTTTGAAGAAAACCTTAGACGTGGAACCATTTTGTTTAAAACATCTTATGGTGCT
GTTGTGTTTTATTGTACCAACAACACTTTGGTTTCAGGTGATGCTCACATACCATCTGGT
ACAGTTTTGGGCAATTTTTATTGCTTTGTAAATACTACTATTGACAATGAAACTACGTCT
GCTTTTGTGGGTGCACTACCTAAGACAGTTCGTGAGTTTGTTATTTCACGCACAGGACAT
TTTTATATTAATGGCTATCGCTATTTCTCTTTAGGTAATGTAGAAGCCGTTAATTTCAAT
GTCACTAATGCTGCAACCACTGTTTGTACTGTTGCGTTAGCTTCTTATGCTGACGTTTTG
GTTAATGTGTCACAAACTGCTATTGCTAATATAATTTATTGCAATTCTGTTATTAACAGA
CTGAGATGTGACCAGTTGTCCTTTGATGTACCAGATGGCTTTTATTCCACAAGCCCTATT
CAATCCGTTGAGCTACCTGTGTCTATTGTGTCGCTACCTGTTTATCACAAACACACGTTT
ATTGTGTTGTATGTCAACTTCGAACTTCGGCGTGGCCCTGGCAGGTGCTATAACTGTCGT
CCTGCTGTTGTTAATATTACACTGGCCAATTTTAATGAAACTAAAGGGCCCTTGTGTGTT
GACACATCACACTTCACTACCCAATTC---GTTGGTAATGTCAAGTTAGATAGGTGGAGT
GCTAGTATTAACACGGGAAATTGCCCTTTTTCTTTTGGCAAAGTTAATAACTTTGTTAAA
TTTGGCAGTGTATGTTTTTCGCTAAAGGATATACCCGGTGGTTGCGCAATGCCTATAATG
GCTAATTTGGTTAATCATAAATCTCATAATATAGGCTCATTGTATGTTTCTTGGAGTGAT
GGTGATGTAATTACTGGCGTCCCGAAACCTGTTGAGGGTGTTAGTTCCTTTATGAATGTT
ACATTGAATAAATGTACTAAATATAACATTTATGATGTATCTGGTGTGGGTGTTATTCGT
ATTAGCAATGACACCTTTCTTAATGGAATTACGTATACATCAACTTCAGGTAACCTTCTG
GGTTTTAAAGATGTTACTAATGGCACCATCTACTCTATCACTCCTTGTAACCCACCAGAT
CAGCTTGTTGTTTATCAGCAAGCTGTTGTTGGTGCTATGTTGTCTGAAAACTTTACTAGT
TACGGCTTTTCTAATGTTGTAGAAATGCCGAAATTTTTCTATGCGTCCAATGGCACTTAT
AATTGCACAGACGCTGTTTTAACTTATTCTAGTTTTGGCGTTTGTGCAGATGGTTCTATA
ATTGCTGTTCAACCACGTAATGTTTCATATGATAGTGTTTCAGCTATTGTCACAGCTAAT
TTGTCTATACCCTCCAATTGGACCACTTCGGTCCAGGTTGAGTATTTACAAATTACAAGT
ACACCTATCGTAGTTGATTGCTCCACTTATGTTTGCAATGGTAATGTGCGCTGTGTTGAA
TTGCTTAAGCAGTATACTTCTGCTTGTAAAACTATTGAAGACGCCTTAAGAAATAGCGCC
ATGCTGGAGTCTGCAGATGTTAGTGAGATGCTCACTTTTGACAAGAAAGCGTTTACACTT
GCTAATGTTAGTAGTTTTGGTGACTACAACCTTAGCAGTGTTATACCTAGCTTGCCCAGA
AGTGGTAGTAGAGTGGCTGGTCGCAGTGCCATAGAAGACATACTTTTTAGCAAACTTGTT
ACGTCTGGACTTGGCACTGTGGACGCAGACTACAAAAAGTGTACTAAGGGTCTTTCCATT
GCTGACTTGGCTTGTGCCCAATATTATAATGGCATTATGGTTTTGCCTGGCGTCGCTGAT
GCTGAACGTATGGCCATGTATACAGGTTCTTTAATTGGTGGAATTGCTTTAGGAGGTCTT
ACATCAGCCGCTTCAATACCATTTTCATTAGCAATTCAGTCACGTTTAAATTATGTTGCA
TTGCAGACTGATGTTTTACAAGAAAATCAGAAAATTCTTGCTGCATCTTTTAATAAAGCA
ATGACCAACATAGTAGATGCCTTTACTGGTGTTAATGATGCTATTACACAAACTTCACAA
GCTCTACAAACAGTTGCTACTGCACTTAATAAGATCCAGGATGTTGTTAATCAACAAGGC
AACTCATTGAACCATTTAACTTCTCAGTTGAGGCAGAATTTTCAAGCCATTTCTAGCTCT
ATTCAGGCTATCTATGACAGACTTGATATTATTCAGGCTGATCAACAAGTAGATAGGCTG
ATTACTGGTAGATTGGCTGCTCTGAATGTATTCGTTTCTCATACATTGACTAAGTACACT
GAAGTTCGTGCTTCCAGACAGCTTGCACAACAAAAAGTGAATGAGTGTGTCAAATCCCAG
TCTAAGCGGTATGGCTTCTGTGGAAATGGCACGCACATTTTCTCACTTGTTAATGCTGCT
CCTGAGGGGCTTGTTTTTCTCCATACTGTCTTGTTGCCGACACAATATAAGGATGTTGAA
GCGTGGTCTGGGTTGTGCGTTGATGGTATAAACGGTTATGTGTTGAGACAACCTAATCTT
GCTCTTTACAAAGAAGGCAATTATTATAGAATTACATCTCGCATAATGTTTGAACCACGT
ATTCCTACCATAGCAGATTTTGTCCAAATTGAAAATTGCAATGTCACATTTGTTAACATT
TCTCGCTCTGAGTTGCAAACTATTGTGCCAGAGTATATTGATGTTAATAAGACGCTGCAA
GAATTAAGTTACAAATTGCCAAATTACACTGTTCCAGACCTAGTTGTCGAACAGTACAAC
CAGACTATTTTGAATTTGACCAGTGAAATTAGCACCCTTGAAAATAAATCTGCGGAGCTT
AATTACACTGTTCAAAAACTGCAAACTTTGATCGACAACATAAATAGCACATTAGTTGAC
TTAAAGTGGCTCAACCGTGTTGAGACTTATATCAAGTGGCCTTGGTGGGTGTGGTTGTGC
ATTTCAGTCGTGCTCATCTTTGTGGTGAGTATGTTGCTATTATGTTGTTGTTCTACTGGT
TGCTGCGGCTTCTTTAGTTGTTTTGCATCTTCTATTAGAGGTTGTTGTGAATCAACTAAA
CTTCCTTATTACGACGTTGAAAAGATCCACATACAG
>1512A_2009
ATGTTTGTTTTACTTGTTGCATATGCCTTGTTGCATATTGCTGGTTGTCAAACTACAAAT
GGGACGAACACTAGTCACTCTGTTTGCAACGGCTGTGTTGGTCATTCGGAAAATGTATTT
GCTGTTGAGAGTGGTGGTTATATACCCTCCAACTTTGCATTTAATAATTGGTTCCTCTTA
ACTAATACCTCATCTGTTGTAGATGGTGTTGTGAGGAGTTTTCAGCCTTTGTTGCTTAAT
TGCTTATGGTCTGTTTCTGGCTCGCGGTTTACTACTGGTTTTGTCTATTTTAATGGTACT
GGGAGAGGTGATTGTAAAGGTTTTTATTCAAATGCTTCGTCTGATGTCATACGTTACAAC
ATCAATTTTGAAGAAAACCTTAGACGTGGAACCATTTTGTTTAAAACATCTTATGGTGCT
GTTGTGTTTTATTGTACCAACAACACTTTGGTTTCAGGTGATGCTCACATACCATCTGGT
ACAGTTTTGGGCAATTTTTATTGCTTTGTAAATACTACTATTGACAATGAAACTACGTCT
GCTTTTGTGGGTGCACTACCTAAGACAGTTCGTGAGTTTGTTATTTCACGTACAGGACAT
TTTTATATTAATGGCTATCGCTATTTCTCTTTAGGTAATGTAGAAGCCGTTAATTTCAAT
GTCACTAATGCTGCAACCACTGTTTGTACTGTTGCGTTAGCTTCTTATGCTGACGTTTTG
GTTAATGTGTCACAAACTGCTATTGCTAATATAATTTATTGCAATTCTGTTATTAACAGA
CTGAGATGTGACCAGTTGTCCTTTGATGTACCAGATGGCTTTTATTCCACAAGCCCTATT
CAATCCGTTGAGCTACCTGTGTCTATTGTGTCGCTACCTGTTTATCACAAACACACGTTT
ATTGTGTTGTATGTCAACTTCGAACTTCGGCGTGGCCCTGGCAGGTGCTATAACTGTCGT
CCTGCTGTTGTTAATATTACACTGGCCAATTTTAATGAAACTAAAGGGCCCTTGTGTGTT
GACACATCACACTTCACTACCCAATTC---GTTGGTAATGTCAAGTTTGATAGGTGGAGT
GCTAGTATTAACACGGGAAATTGCCCTTTTTCTTTTGGCAAAGTTAATAACTTTGTTAAA
TTTGGCAGTGTATGTTTTTCGCTAAAGGATATACCCGGTGGTTGCGCAATGCCTATAATG
GCTAATTTGGTTAATCATAAATCTCATAATATAGGCTCATTGTATGTTTCTTGGAGTGAT
GGTGATGTAATTACTGGCGTCCCGAAACCTGTTGAGGGTGTTAGTTCCTTTATGAATGTT
ACATTGAATAAATGTACTAAATATAACATTTATGATGTATCTGGTGTGGGTGTTATTCGT
ATTAGCAATGACACCTTTCTTAATGGAATTACGTACACATCAACTTCAGGTAACCTTCTG
GGTTTTAAAGATGTTACTAATGGCACCATCTACTCTATCACTCCTTGTAACCCACCAGAT
CAGCTTGTTGTTTATCAGCAAGCTGTTGTTGGTGCTATGTTGTCTGAAAACTTTACTAGT
TACGGCTTTTCTAATGTTGTAGAAATGCCGAAATTTTTCTATGCGTCCAATGGCACTTAT
AATTGCACAGACGCTGTTTTAACTTATTCTAGTTTTGGCGTTTGTGCAGATGGTTCTATA
ATTGCTGTTCAACCACGTAATGTTTCATATGATAGTGTTTCAGCTATTGTCACAGCTAAT
TTGTCTATACCCTCCAATTGGACCACTTCGGTCCAGGTTGAGTATTTACAAATTACAAGT
ACACCTATCGTAGTTGATTGCTCCACTTATGTTTGCAATGGTAATGTGCGCTGTGTTGAA
TTGCTTAAGCAGTATACTTCTGCTTGTAAAACTATTGAAGACGCCTTAAGAAATAGCGCC
ATGCTGGAGTCTGCAGATGTTAGTGAGATGCTCACTTTTGACAAGAAAGCGTTTACACTT
GCTAATGTTAGTAGTTTTGGTGACTACAACCTTAGCAGTGTTATACCTAGCTTGCCCAGA
AGTGGTAGTAGAGTGGCTGGTCGCAGTGCCATAGAAGACATACTTTTTAGCAAACTTGTT
ACGTCTGGACTTGGCACTGTGGACGCAGACTACAAAAAGTGTACTAAGGGTCTTTCCATT
GCTGACTTGGCTTGTGCCCAATATTATAATGGCATTATGGTTTTGCCTGGCGTCGCTGAT
GCTGAACGTATGGCCATGTATACAGGTTCTTTAATTGGTGGAATTGCTTTAGGAGGTCTT
ACATCAGCCGCTTCAATACCATTTTCATTAGCAATTCAGTCACGTTTAAATTATGTTGCA
TTGCAGACTGATGTTTTACAAGAAAATCAGAAAATTCTTGCTGCATCTTTTAATAAAGCA
ATGACCAACATAGTAGATGCCTTTACTGGTGTTAATGATGCTATTACACAAACTTCACAA
GCTCTACAAACAGTTGCTACTGCACTTAATAAGATCCAGGATGTTGTTAATCAACAAGGC
AACTCATTGAACCATTTAACTTCTCAGTTGAGGCAGAATTTTCAAGCCATTTCTAGCTCT
ATTCAGGCTATCTATGACAGACTTGATATTATTCAGGCTGATCAACAAGTAGATAGGCTG
ATTACTGGTAGATTGGCTGCTCTGAATGTATTCGTTTCTCATACATTGACTAAGTACACT
GAAGTTCGTGCTTCCAGACAGCTTGCACAACAAAAAGTGAATGAGTGTGTCAAATCCCAG
TCTAAGCGGTATGGCTTCTGTGGAAATGGCACGCACATTTTCTCACTTGTTAATGCTGCT
CCTGAGGGGCTTGTTTTTCTCCATACTGTCTTGTTGCCGACACAATATAAGGATGTTGAA
GCGTGGTCTGGGTTGTGCGTTGATGGTATAAACGGTTATGTGTTGAGACAACCTAATCTT
GCTCTTTACAAAGAAGGCAATTATTATAGAATTACATCTCGCATAATGTTTGAACCACGT
ATTCCTACCATAGCAGATTTTGTCCAAATTGAAAATTGCAATGTCACATTTGTTAACATT
TCTCGCTCTGAGTTGCAAACTATTGTGCCAGAGTATATTGATGTTAATAAGACGCTGCAA
GAATTAAGTTACAAATTGCCAAATTACACTGTTCCAGACCTAGTTGTCGAACAGTACAAC
CAGACTATTTTGAATTTGACCAGTGAAATTAGCACCCTTGAAAATAAATCTGCGGAGCTT
AATTACACTGTTCAAAAACTGCAAACTTTGATCGACAACATAAATAGCACATTAGTTGAC
TTAAAGTGGCTCAACCGTGTTGAGACTTATATCAAGTGGCCTTGGTGGGTGTGGTTGTGC
ATTTCAGTCGTGCTCATCTTTGTGGTGAGTATGTTGCTATTATGTTGTTGTTCTACTGGT
TGCTGCGGCTTCTTTAGTTGTTTTGCATCTTCTATTAGAGGTTGTTGTGAATCAACTAAA
CTTCCTTATTACGACGTTGAAAAGATCCACATACAG
>1482A_2009
ATGTTTGTTTTACTTGTTGCATATGCCTTGTTGCATATTGCTGGTTGTCAAACTACAAAT
GGGACGAACACTAGTCACTCTGTTTGCAACGGCTGTGTTGGTCATTCGGAAAATGTATTT
GCTGTTGAGAGTGGTGGTTATATACCCTCCAACTTTGCATTTAATAATTGGTTCCTCTTA
ACTAATACCTCATCTGTTGTAGATGGTGTTGTGAGGAGTTTTCAGCCTTTGTTGCTTAAT
TGCTTATGGTCTGTTTCTGGCTCGCAGTTTACTACTGGTTTTGTCTATTTTAATGGTACT
GGGAGAGGTGTTTGTAAAGGTTTTTATTCAAATGCTTCGTCTGATGTCATACGTTACAAC
ATCAATTTTGAAGAAAACCTTAGACGTGGAACCATTTTGTTTAAAACATCTTATGGTGCT
GTTGTGTTTTATTGTACCAACAACACTTTGGTTTCAGGTGATGCTCACATACCATCTGGT
ACAGTTTTGGGCAATTTTTATTGCTTTGTAAATACTACTATTGGCAATGAAACTACGTCT
GCTTTTGTGGGTGCACTACCTAAGACAGTTCGTGAGTTTGTTATTTCACGCACAGGACAT
TTTTATATTAATGGCTATCGCTATTTCTCTTTAGGTAATGTAGAAGCCGTTAATTTCAAT
GTCACTAATGCTGCAACCACTGTTTGTACTGTTGCGTTAGCTTCTTATGCTGACGTTTTG
GTTAATGTGTCACAAACTGCTATTGCTAATATAATTTATTGCAATTCTGTTATTAACAGA
CTGAGATGTGACCAGTTGTCCTTTGATGTACCAGATGGTTTTTATTCCACAAGCCCTATT
CAACCCGTTGAGCTACCTGTGTCTATTGTGTCGCTACCTGTTTATCACAAACACACGTTT
ATTGTGTTGTATGTTAACTTCGAACTTCGGCGTGGCCCTGGCAGGTGCTATAACTGTCGT
CCTGCTGTTATTAATATTACACTGGCCAATTTTAATGAAACTAAAGGGCCCTTGTGTGTT
GACACATCACACTTCACTACCCAATTC---GTTGGT---GTCAAGTTTGATAGGTGGAGT
GCTAGTATTAACACGGGAAATTGCCCTTTTTCTTTTGGCAAAGTTAATAACTTTGTTAAA
TTTGGCAGTGTATGTTTTTCGCTAAAGGATATACCCGGTGGTTGCGCAATGCCTATAATG
GCTAATTTGGTTAATCATAAATCTCATAATATAGGCTCATTGTATGTTTCTTGGAGTGAT
GGTGATGTAATTACTGGCGTCCCGAAACCTGTTGAGGGTGTTAGTTCCTTTATGAATGTT
ACATTGAATAAATGTACTAAATATAACATTTATGATGTATCTGGTGTGGGTGTTATTCGC
ATTAGCAATGACACCTTTCTTAATGGAATTACGTACACATCAACTTCAGGTAACCTTCTG
GGTTTTAAAGATGTTACTAATGGCACCATCTACTCTATCACTCCTTGTAACCCACCAGAT
CAGCTTGTTGTTTATCAGCAAGCTGTTGTTGGTGCTATGTTGTCTGAAAACTTTACTAGT
TACGGCTTTTCTAATGTTGTAGAAATGCCGAAATTTTTCTATGCGTCCAATGGCACTTAT
AATTGCACAGACGCTGTTTTAACTTATTCTAGTTTTGGCGTTTGTGCAGATGGTTCTATA
ATTGCTGTTCAACCACGTAATGTTTCATATGATAGTGTTTCAGCTATTGTCACAGCTAAT
TTATCTATACCCTCCAATTGGACCACTTCGGTCCAGGTTGAGTATTTACAAATTACAAGT
ACACCTATCGTAGTTGATTGCTCCACTTATGTTTGCAATGGTAATGTGCGCTGTGTTGAA
TTGCTTAAGCAGTATACTTCTGCTTGTAAAACTATTGAAGACGCCTTAAGAAATAGCGCC
ATGCTGGAGTCTGCAGATGTTAGTGAGATGCTCACTTTTGACAAGAAAGCGTTTACACTT
GCTAATGTTAGTAGTTTTGGTGACTACAACCTTAGCAGTGTTATACCTAGCTTGCCCAGA
AGTGGTAGTAGAGTGGCTGGTCGCAGTGCCATAGAAGACATACTTTTTAGCAAACTTGTT
ACGTCTGGACTTGGCACTGTGGACGCAGACTACAAAAAGTGTACTAAGGGTCTTTCCATT
GCTGACTTGGCTTGTGCCCAATATTATAATGGCATTATGGTTTTGCCTGGCGTCGCTGAT
GCTGAACGTATGGCCATGTATACAGGTTCTTTAATTGGTGGAATTGCTTTAGGAGGTCTT
ACATCAGCCGCTTCAATACCATTTTCATTAGCAATTCAGTCACGTTTAAATTATGTTGCA
TTGCAGACTGATGTTTTACAAGAAAATCAGAAAATTCTTGCTGCATCTTTTAATAAAGCA
ATGACCAACATAGTAGATGCCTTTACTGGTGTTAATGATGCTATTACACAAACTTCACAA
GCTCTACAAACAGTTGCTACTGCACTTAATAAGATCCAGGATGTTGTTAATCAACAAGGC
AACTCATTGAACCATTTAACTTCTCAGTTGAGGCAGAATTTTCAAGCCATTTCTAGCTCT
ATTCAGGCTATCTATGACAGACTTGATATTATTCAGGCTGATCAACAAGTAGATAGGCTG
ATTACTGGTAGATTGGCTGCTCTGAATGTATTCGTTTCTCATACATTGACTAAGTACACT
GAAGTTCGTGCTTCCAGACAGCTTGCACAACAAAAAGTGAATGAGTGTGTCAAATCCCAG
TCTAAGCGGTATGGCTTCTGTGGAAATGGCACGCACATTTTCTCACTTGTTAATGCTGCT
CCTGAGGGGCTTGTTTTTCTCCATACTGTCTTGTTGCCGACACAATATAAGGATGTTGAA
GCGTGGTCTGGGTTGTGCGTTGATGGTATAAACGGTTATGTGTTGAGACAACCTAATCTT
GCTCTTTACAAAGAAGGCAATTATTATAGAATTACATCTCGCATAATGTTTGAACCACGT
ATTCCTACCATAGCAGATTTTGTCCAAATTGAAAATTGCAATGTCACATTTGTTAACATT
TCTCGCTCTGAGTTGCAAACTATTGTGCCAGAGTATATTGATGTTAATAAGACGCTGCAA
GAATTAAGTTACAAATTGCCAAATTACACTGTTCCAGACCTAGTTGTCGAACAGTACAAC
CAGACTATTTTGAATTTGACCAGTGAAATTAGCACCCTTGAAAATAAATCTGCGGAGCTT
AATTACACTGTTCAAAAACTGCAAACTTTGATCGACAACATAAATAGCACATTAGTTGAC
TTAAAGTGGCTCAACCGTGTTGAGACTTATATCAAGTGGCCGTGGTGGGTGTGGTTGTGC
ATTTCAGTCGTGCTCATCTTTGTGGTGAGTATGTTGCTATTATGTTGTTGTTCTACTGGT
TGCTGCGGCTTCTTTAGTTGTTTTGCATCTTCTATTAGAGGTTGTTGTGAATCAACTAAA
CTTCCTTATTACGACGTTGAAAAGATCCACATACAG
>1649A_2009
ATGTTTGTTTTACTTGTTGCATATGCCTTGTTGCATATTGCTGGTTGTCAAACTACAAAT
GGGACGAACACTAGTCACTCTGTTTGCAACGGCTGTGTTGGTCATTCGAAAAATGTATTT
GCTGTTGAGAGTGGTGGTTATATACCCTCCAACTTTGCATTTAATAATTGGTTCCTCTTA
ACTAATACCTCATCTGTTGTAGATGGTGTTGTGAGGAGTTTTCAGCCGTTGTTGCTTAAT
TGCTTATGGTCTGTTTCTGGCTCGCAGTTTACTACTGGTTTTGTCTATTTTAATGGTACT
GGGAGAGGTGCTTGTAAAGGTTTTTATTCAAATGCTTCGTCTGATGTCATACGTTACAAC
ATCAATTTTGAAGAAAACCTTAGACGTGGAACCATTTTGTTTAAAACATCTTATGGTGCT
GTTGTGTTTTATTGTACCAACAACACTTTGGTTTCAGGTGATGCTCACATACCATCTGGT
ACAGTTTTGGGCAATTTTTATTGCTTTGTAAATACTACTATTGGCAATGAAACTACGTCT
GCTTTTGTGGGTGCACTACCTAAGACAGTTCGTGAGTTTGTTATTTCACGCACAGGACAT
TTTTATATTAATGGCTATCGCTATTTCTCTTTAGGTAATGTAGAAGCCGTTAATTTCAAT
GTCACTAATGCTGCAACCACTGTTTGTACTGTTGCGTTAGCTTCTTATGCTGACGTTTTG
GTTAATGTGTCACAAACTGCTATTGCTAATATAATTTATTGCAATTCTGTTATTAACAGA
CTGAGATGTGACCAGTTGTCCTTTGATGTACCAGATGGTTTTTATTCCACAAGCCCTATT
CAACCCGTTGAGCTACCTGTGTCTATTGTGTCGCTACCTGTTTATCACAAACACACGTTT
ATTGTGTTGTATGTCAACTTCGAACTTCGGCGTGGCCCTGGCAGGTGCTATAACTGTCGT
CCTGCTGTTGTTAATATTACACTGGCCAATTTTAATGAAACTAAAGGGCCCTTGTGTGTT
GACACATCACACTTCACTACCCAATTC---GTTGGTAATGTCAAGCTTGATAGGTGGAGT
GCTAGTATTAACACGGGAAATTGCCCTTTTTCTTTTGGCAAAGTTAATAACTTTGTTAAA
TTTGGCAGTGTATGTTTTTCGCTAAAGGATATACCCGGTGGTTGCGCAATGCCTATAATG
GCTAATTTGGTTAATCATAAATCTCATAATATAGGCTCATTGTATGTTTCTTGGAGTGAT
GGTGATGTAATTACTGGCGTCCCGAAACCTGTTGAGGGTGTTAGTTCCTTTATGAATGTT
ACATTGAATAAATGTACTAAATATAACATTTATGATGTATCTGGTGTGGGTGTTATTCGT
ATTAGCAATGACACCTTTCTTAATGGAATTACGTACACATCAACTTCAGGTAACCTTCTG
GGTTTTAAAGATGTTACTAATGGCACCATCTACTCTATCACTCCTTGTAACCCACCAGAT
CAGCTTGTTGTTTATCAGCAAGCTGTTGTTGGTGCTATGTTGTCTGAAAACTTTACTAGT
TACGGCTTTTCTAATGTTGTAGAAATGCCGAAATTTTTCTATGCGTCCAATGGCACTTAT
AATTGCACAGACGCTGTTTTAACTTATTCTAGTTTTGGCGTTTGTGCAGATGGTTCTATA
ATTGCTGTTCAACCACGTAATGTTTCATATGATAGTGTTTCAGCTATTGTCACAGCTAAT
TTGTCTATACCCTCCAATTGGACCACTTCGGTCCAGGTTGAGTATTTACAAATTACAAGT
ACACCTATCGTAGTTGATTGCTCCACTTATGTTTGCAATGGTAATGTGCGCTGTGTTGAA
TTGCTTAAGCAGTATACTTCTGCTTGTAAAACTATTGAAGACGCCTTAAGAAATAGCGCC
ATGCTGGAGTCTGCAGATGTTAGTGAGATGCTCACTTTTGACAAGAAAGCGTTTACACTT
GCTAATGTTAGTAGTTTTGGTGACTACAACCTTAGCAGTGTTATACCTAGCTTGCCCAGA
AGTGGTAGTAGAGTGGCTGGTCGCAGTGCCATAGAAGACATACTTTTTAGCAAACTTGTT
ACGTCTGGACTTGGCACTGTGGACGCAGACTACAAAAAGTGTACTAAGGGTCTTTCCATT
GCTGACTTGGCTTGTGCTCAATATTATAATGGCATTATGGTTTTGCCTGGCGTCGCTGAT
GCTGAACGTATGGCCATGTATACAGGTTCTTTAATTGGTGGAATTGCTTTAGGAGGTCTT
ACATCAGCCGCTTCAATACCATTTTCATTAGCAATTCAGTCACGTTTAAATTATGTTGCA
TTGCAGACTGATGTTTTACAAGAAAATCAGAAAATTCTTGCTGCATCTTTTAATAAAGCA
ATGACCAACATAGTAGATGCCTTTACTGGTGTTAATGATGCTATTACACAAACTTCACAA
GCTCTACAAACAGTTGCTACTGCACTTAATAAGATCCAGGATGTTGTTAATCAACAAGGC
AACTCATTGAACCATTTAACTTCTCAGTTGAGGCAGAATTTTCAAGCCATTTCTAGCTCT
ATTCAGGCTATCTATGACAGACTTGATATTATTCAGGCTGATCAACAAGTAGATAGGCTG
ATTACTGGTAGATTGGCTGCTCTGAATGTATTCGTTTCTCATACATTGACTAAGTACACT
GAAGTTCGTGCTTCCAGACAGCTTGCACAACAAAAAGTGAATGAGTGTGTCAAATCCCAG
TCTAAGCGGTATGGCTTCTGTGGAAATGGCACGCACATTTTCTCACTTGTTAATGCTGCT
CCTGAGGGGCTTGTTTTTCTCCACACTGTCTTGTTGCCGACACAATATAAGGATGTTGAA
GCGTGGTCTGGGTTGTGCGTTGATGGTATAAACGGTTATGTGTTGAGACAACCTAATCTT
GCTCTTTACAAAGAAGGCAATTATTATAGAATTACATCTCGCATAATGTTTGAACCACGT
ATTCCTACCATAGCAGATTTTGTCCAAATTGAAAATTGCAATGTCACATTTGTTAACATT
TCTCGCTCTGAGTTGCAAACTATTGTGCCAGAGTATATTGATGTTAATAAGACGCTGCAA
GAATTAAGTTACAAATTGCCAAATTACACTGTTCCAGACCTAGTTGTCGAACAGTACAAC
CAGACTATTTTGAATTTGACCAGTGAAATTAGCACCCTTGAAAATAAATCTGCGGAGCTT
AATTACACTGTTCAAAAACTGCAAACTTTGATCGACAACATAAATAGCACATTAGTTGAC
TTAAAGTGGCTCAACCGTGTTGAGACTTATATCAAGTGGCCTTGGTGGGTGTGGTTGTGC
ATTTCAGTCGTGCTCATCTTTGTGGTGAGTATGTTGCTATTATGTTGTTGTTCTACTGGT
TGCTGCGGCTTCTTTAGTTGTTTTGCATCTTCTATTAGAGGTTGTTGTGAATCAACTAAA
CTTCCTTATTACGACGTTGAAAAGATCCACATACAG
>8348_2009
ATGTTTGTTTTACTTGTTGCATATGCCTTGTTGCATATTGCTGGTTGTCAAACTACAAAT
GGGACGAACACTAGTCACTCTGTTTGCAACGGCTGTGTTGGTCATTCGGAAAATGTATTT
GCTGTTGAGAGTGGTGGTTATATACCCTCCAACTTTGCATTTAATAATTGGTTCCTCTTA
ACTAATACCTCATCTGTTGTAGATGGTGTTGTGAGGAGTTTTCAGCCTTTGTTGCTTAAT
TGCTTATGGTCTGTTGCTGGCTCGCAGTTTACTACTGGTTTTGTCTATTTTAATGGTACT
GGGAGAGGTGATTGTAAAGGTTTTTATTCAAATGCTTCGTCTGATGTCATACGTTACAAC
ATCAATTTTGAAGAAAACCTTAGACGTGGAACCATTTTGTTTAAAACATCTTATGGTGCT
GTTGTGTTTTATTGTACCAACAACACTTTGGTTTCAGGTGATGCTCACATACCATCTGGT
ACAGTTTTGGGCAATTTTTATTGCTTTGTAAATACTACTATTGGCAATGAAACTACGTCT
GCTTTTGTGGGTGCACTACCTAAGACAGTTCGTGAGTTTGTTATTTCACGCACAGGACAT
TTTTATATTAATGGCTATCGCTATTTCTCTTTAGGTAATGTAGAAGCCGTTAATTTCAAT
GTCACTAATGCTGCAACCACTGTTTGTACTGTTGCGTTAGCTTCTTATGCTGACGTTTTG
GTTAATGTGTCACAAACTGCTATTGCTAATATAATTTATTGCAATTCTGTTATTAACAGA
CTGAGATGTGACCAGTTGTCCTTTGATGTACCAGATGGTTTTTATTCCACAAGCCCTATT
CAACCCGTTGAGCTACCTGTGTCTATTGTGTCGCTACCTGTTTATCACAAACACACGTTT
ATTGTGTTGTATGTTAACTTCGAACTTCGGCGTGGCCCTGGCAGGTGCTATAACTGTCGT
CCTGCTGTTATTAATATTACACTGGCCAATTTTAATGAAACTAAAGGGCCCTTGTGTGTT
GACACATCACACTTCACTACCCAATTC---GTTGGT---GTCAAGTTTGATAGGTGGAGT
GCTAGTATTAACACGGGAAATTGCCCTTTTTCTTTTGGCAAAGTTAATAACTTTGTTAAA
TTTGGCAGTGTATGTTTTTCGCTAAAGGATATACCCGGTGGTTGCGCAATGCCTATAATG
GCTAATTTGGTTAATCATAAATCTCATAATATAGGCTCATTGTATGTTTCTTGGAGTGAT
GGTGATGTAATTACTGGCGTCCCGAAACCTGTTGAGGGTGTTAGTTCCTTTATGAATGTT
ACATTGAATAAATGTACTAAATATAACATTTATGATGTATCTGGTGTGGGTGTTATTCGC
ATTAGCAATGACACCTTTCTTAATGGAATTACGTACACATCAACTTCAGGTAACCTTCTG
GGTTTTAAAGATGTTACTAATGGCACCATCTACTCTATCACTCCTTGTAACCCACCAGAT
CAGCTTGTTGTTTATCAGCAAGCTGTTGTTGGTGCTATGTTGTCTGAAAACTTTACTAGT
TACGGCTTTTCTAATGTTGTAGAAATGCCGAAATTTTTCTATGCGTCCAATGGCACTTAT
AATTGCACAGACGCTGTTTTAACTTATTCTAGTTTTGGCGTTTGTGCAGATGGTTCTATA
ATTGCTGTTCAACCACGTAATGTTTCATATGATAGTGTTTCAGCTATTGTCACAGCTAAT
TTATCTATACCCTCCAATTGGACCACTTCGGTCCAGGTTGAGTATTTACAAATTACAAGT
ACACCTATCGTAGTTGATTGCTCCACTTATGTTTGCAATGGTAATGTGCGCTGTGTTGAA
TTGCTTAAGCAGTATACTTCTGCTTGTAAAACTATTGAAGACGCCTTAAGAAATAGCGCT
ATGCTGGAGTCTGCAGATGTTAGTGAGATGCTCACTTTTGACAAGAAAGCGTTTACACTT
GCTAATGTTAGTAGTTTTGGTGACTACAACCTTAGCAGTGTTATACCTAGCTTGCCCAGA
AGTGGTAGTAGAGTGGCTGGTCGCAGTGCCATAGAAGACATACTTTTTAGCAAACTTGTT
ACGTCTGGACTTGGCACTGTGGACGCAGACTACAAAAAGTGTACTAAGGGTCTTTCCATT
GCTGACTTGGCTTGTGCCCAATATTATAATGGCATTATGGTTTTGCCTGGCGTCGCTGAT
GCTGAACGTATGGCCATGTATACAGGTTCTTTAATTGGTGGAATTGCTTTAGGAGGTCTT
ACATCAGCCGCTTCAATACCATTTTCATTAGCAATTCAGTCACGTTTAAATTATGTTGCA
TTGCAGACTGATGTTTTACAAGAAAATCAGAAAATTCTTGCTGCATCTTTTAATAAAGCA
ATGACCAACATAGTAGATGCCTTTACTGGTGTTAATGATGCTATTACACAAACTTCACAA
GCTCTACAAACAGTTGCTACTGCACTTAATAAGATCCAGGATGTTGTTAATCAACAAGGC
AACTCATTGAACCATTTAACTTCTCAGTTGAGGCAGAATTTTCAAGCCATTTCTAGCTCT
ATTCAGGCTATCTATGACAGACTTGATATTATTCAGGCTGATCAACAAGTAGATAGGCTG
ATTACTGGTAGATTGGCTGCTCTGAATGTATTCGTTTCTCATACATTGACTAAGTACACT
GAAGTTCGTGCTTCCAGACAGCTTGCACAACAAAAAGTGAATGAGTGTGTCAAATCCCAG
TCTAAGCGGTATGGCTTCTGTGGAAATGGCACGCACATTTTCTCACTTGTTAATGCTGCT
CCTGAGGGACTTGTTTTTCTCCATACTGTCTTGTTGCCGACACAATATAAGGATGTTGAA
GCGTGGTCTGGGTTGTGCGTTGATGGTATAAACGGTTATGTGTTGAGACAACCTAATCTT
GCTCTTTACAAAGAAGGCAATTATTATAGAATTACATCTCGCATAATGTTTGAACCACGT
ATTCCTACCATAGCAGATTTTGTCCAAATTGAAAATTGCAATGTCACATTTGTTAACATT
TCTCGCTCTGAGTTGCAAACTATTGTGCCAGAGTATATTGATGTTAATAAGACGCTGCAA
GAATTAAGTTACAAATTGCCAAATTACACTGTTCCAGACCTAGTTGTCGAACAGTACAAC
CAGACTATTTTGAATTTGACCAGTGAAATTAGCACCCTTGAAAATAAATCTGCGGAGCTT
AATTACACTGTTCAAAAACTGCAAACTTTGATCGACAACATAAATAGCACATTAGTTGAC
TTAAAGTGGCTCAACCGTGTTGAGACTTATATCAAGTGGCCGTGGTGGGTGTGGTTGTGC
ATTTCAGTCGTGCTCATCTTTGTGGTGAGTATGTTGCTATTATGTTGTTGTTCTACTGGT
TGCTGCGGCTTCTTTAGTTGTTTTGCATCTTCTATTAGAGGTTGTTGTGAATCAACTAAA
CTTCCTTATTACGACGTTGAAAAGATCCACATACAG
>1424A_2009
ATGTTTGTTTTACTTGTTGCATATGCCTTGTTGCATATTGCTGGTTGTCAAACTACAAAT
GGGACGAACACTAGTCACTCTGTTTGCAACGGCTGTGTTGGTCATTCGGAAAATGTATTT
GCTGTTGAGAGTGGTGGTTATATACCCTCCAACTTTGCATTTAATAATTGGTTCCTCTTA
ACTAATACCTCATCTGTTGTAGATGGTGTTGTGAGGAGTTTTCAGCCTTTGTTGCTTAAT
TGCTTATGGTCTGTTTCTGGCTCGCAGTTTACTACTGGTTTTGTCTATTTTAATGGTACT
GGGAGAGGTGCTTGTAAAGGTTTTTATTCAAATGCTTCGTCTGATGTCATACGTTACAAC
ATCAATTTTGAAGAAAACCTTAGACGTGGAACCATTTTGTTTAAAACATCTTATGGTGCT
GTTGTGTTTTATTGTACCAACAACACTTTGGTTTCAGGTGATGCTCACATACCATCTGGT
ACAGTTTTGGGCAATTTTTATTGCTTTGTAAATACTACTATTGGCAATGAAACTACGTCT
GCTTTTGTGGGTGCACTACCTAAGACAGTTCGTGAGTTTGTTATTTCACGCACAGGACAT
TTTTATATTAATGGCTATCGCTATTTCTCTTTAGGTAATGTAGAAGCCGTTAATTTCAAT
GTCACTAATGCTGCAACCACTGTTTGTACAGTTGCGTTAGCTTCTTATGCTGACGTTTTG
GTTAATGTGTCACAAACTGCTATTGCTAATATAATTTATTGCAATTCTGTTATTAACAGA
CTGAGATGTGACCAGTTGTCCTTTGATGTACCAGATGGTTTTTATTCCACAAGCCCTATT
CAACCCGTTGAGCTACCTGTGTCTATTGTGTCGCTACCTGTTTATCACAAACACACGTTT
ATTGTGTTGCATGTTAACTTCGAACTTCGGCGTGGCCCTGGCAGGTGCTATAACTGTCGT
CCTGCTGTTATTAATATTACACTGGCCAATTTTAATGAAACTAAAGGGCCCTTGTGTGTT
GACACATCACACTTCACTACCCAATTC---GTTGGT---GTCAAGTTTGATAGGTGGAGT
GCTAGTATTAACACGGGAAATTGCCCTTTTTCTTTTGGCAAAGTTAATAACTTTGTTAAA
TTTGGCAGTGTATGTTTTTCGCTAAAGGATATACCCGGTGGTTGCGCAATGCCTATAATG
GCTAATTTGGTTAATCATAAATCTCATAATATAGGCTCATTGTATGTTTCTTGGAGTGAT
GGTGATGTAATTACTGGCGTTCCGAAACCTGTTGAGGGTGTTAGTTCCTTTATGAATGTT
ACATTGAATAAATGTACTAAATATAACATTTATGATGTATCTGGTGTGGGTGTTATTCGC
ATTAGCAATGACACCTTTCTTAATGGAATTACGTACACATCAACTTCAGGTAACCTTCTG
GGTTTTAAAGATGTTACTAATGGCACCATCTACTCTATCACTCCTTGTAACCCACCAGAT
CAGCTTGTTGTTTATCAGCAAGCTGTTGTTGGTGCTATGTTGTCTGAAAACTTTACTAGT
TACGGCTTTTCTAATGTTGTAGAAATGCCGAAATTTTTCTATGCGTCCAATGGCACTTAT
AATTGCACAGACGCTGTTTTAACTTATTCTAGTTTTGGCGTTTGTGCAGATGGTTCTATA
ATTGCTGTTCAACCACGTAATGTTTCATATGATAGTGTTTCAGCTATTGTCACAGCTAAT
TTATCTATACCCTCCAATTGGACCACTTCGGTCCAGGTTGAGTATTTACAAATTACAAGT
ACACCTATCGTAGTTGATTGCTCCACTTATGTTTGCAATGGTAATGTGCGCTGTGTTGAA
TTGCTTAAGCAGTATACTTCTGCTTGTAAAACTATTGAAGACGCCTTAAGAAATAGCGCC
ATGCTGGAGTCTGCAGATGTTAGTGAGATGCTCACTTTTGACAAGAAAGCGTTTACACTT
GCTAATGTTAGTAGTTTTGGTGACTACAACCTTAGCAGTGTTATACCTAGCTTGCCCAGA
AGTGGTAGTAGAGTGGCTGGTCGCAGTGCCATAGAAGACATACTTTTTAGCAAACTTGTT
ACGTCTGGACTTGGCACTGTGGACGCAGACTACAAAAAGTGTACTAAGGGTCTTTCCATT
GCTGACTTGGCTTGTGCCCAATATTATAATGGCATTATGGTTTTGCCTGGCGTCGCTGAT
GCTGAACGTATGGCCATGTATACAGGTTCTTTAATTGGTGGAATTGCTTTAGGAGGTCTT
ACATCAGCCGCTTCAATACCATTTTCATTAGCAATTCAGTCACGTTTAAATTATGTTGCA
TTGCAGACTGATGTTTTACAAGAAAATCAGAAAATTCTTGCTGCATCTTTTAATAAAGCA
ATGACCAACATAGTAGATGCCTTTACTGGTGTTAATGATGCTATTACACAAACTTCACAA
GCTCTACAAACAGTTGCTACTGCACTTAATAAGATCCAGGATGTTGTTAATCAACAAGGC
AACTCATTGAACCATTTAACTTCTCAGTTGAGGCAGAATTTTCAAGCCATTTCTAGCTCT
ATTCAGGCTATCTATGACAGACTTGATATTATTCAGGCTGATCAACAAGTAGATAGGCTG
ATTACTGGTAGATTGGCTGCTCTGAATGTATTCGTTTCTCATACATTGACTAAGTACACT
GAAGTTCGTGCTTCCAGACAGCTTGCACAACAAAAAGTGAATGAGTGTGTCAAATCCCAG
TCTAAGCGGTATGGCTTCTGTGGAAATGGCACGCACATTTTCTCACTTGTTAATGCTGCT
CCTGAGGGGCTTGTTTTTCTCCATACTGTCTTGTTGCCGACACAATATAAGGATGTTGAA
GCGTGGTCTGGGTTGTGCGTTGATGGTATAAACGGTTATGTGTTGAGACAACCTAATCTT
GCTCTTTACAAAGAAGGCAATTATTATAGAATTACATCTCGCATAATGTTTGAACCACGT
ATTCCTACCATAGCAGATTTTGTCCAAATTGAAAATTGCAATGTCACATTTGTTAACATT
TCTCGCTCTGAGTTGCAAACTATTGTGCCAGAGTATATTGATGTTAATAAGACGCTGCAA
GAATTAAGTTACAAATTGCCAAATTACACTGTTCCAGACCTAGTTGTCGAACAGTACAAC
CAGACTATTTTGAATTTGACCAGTGAAATTAGCATCCTTGAAAATAAATCTGCGGAGCTT
AATTACACTGTTCAAAAACTGCAAACTTTGATCGACAACATAAATAGCACATTAGTTGAC
TTAAAGTGGCTCAACCGTGTTGAGACTTATATCAAGTGGCCGTGGTGGGTGTGGTTGTGC
ATTTCAGTCGTGCTCATCTTTGTGGTGAGTATGTTGCTATTATGTTGTTGTTCTACTGGT
TGCTGCGGCTTCTTTAGTTGTTTTGCATCTTCTATTAGAGGTTGTTGTGAATCAACTAAA
CTTCCTTATTACGACGTTGAAAAGATCCACATACAG
>1761A_2010
ATGTTTGTTTTACTTGTTGCATATGCCTTGTTGCATATTGCTGGTTCTCAAACTACAAAT
GGGACGAACACTAATCACTCTGTTTGCAACGGCTGTGTTGGTCATTCGGAAAATGTATTT
GCTGTTGAGAGTGGTGGTTATATACCCTCCAACTTTGCATTTAATAATTGGTTCCTCTTA
ACTAATACCTCATCTGTTGTAGATGGTGTTGTGAGGAGTTTTCAGCCTTTGTTGCTTAAT
TGCTTATGGTCTGTTTCTGGCTCGCGGTTTACTACTGGTTTTGTCTATTTTAATGGTACT
GGGAGAGGTGATTGTAAAGGTTTTTATTCAAATGCTTCGTCTGATGTCATACGTTACAAC
ATCAATTTTGAAGAAAACCTTAGACGTGGAACCATTTTGTTTAAAACATCTTATGGTGCT
GTTGTGTTTTATTGTACCAACAACACTTTGGTTTCAGGTGATGCTCACATACCATCTGGT
ACAGTTTTGGGCAATTTTTATTGCTTTGTAAATACTACTATTGACAATGAAACTACGTCT
GCTTTTGTGGGTGCACTACCTAAGACAGTTCGTGAGTTTGTTATTTCACGCACAGGACAT
TTTTATATTAATGGCTATCGCTATTTCTCTTTAGGTAATGTAGAAGCCGTTAATTTCAAT
GTCACTAATGCTGCAACCACTGTTTGTACTGTTGCGTTAGCTTCTTATGCTGACGTTTTG
GTTAATGTGTCACAAACTGCTATTGCTAATATAATTTATTGCAATTCTGTTATTAACAGA
CTGAGATGTGACCAGTTGTCCTTTGATGTACCAGATGGCTTTTATTCCACAAGCCCTATT
CAATCCGTTGAGCTACCTGTGTCTATTGTGTCGCTACCTGTTTATCACAAACACACGTTT
ATTGTGTTGTATGTCAACTTCGAACTTCGGCGTGGCCCTGGCAGGTGCTATAACTGTCGT
CCTGCTGTTGTTAATATTACACTGGCCAATTTTAATGAAACTAAAGGGCCCTTGTGTGTT
GACACATCACACTTCACTACCCAATTC---GTTGGTAATGTCAAGCTTGATAGGTGGAGT
GCTAGTATTAACACGGGAAATTGCCCTTTTTCTTTTGGCAAAGTTAATAACTTTGTTAAA
TTTGGCAGTGTATGTTTTTCGCTAAAGGATATACCCGGTGGTTGCGCAATGCCTATAATG
GCTAATTTGGTTAATCATAAATCTCATAATATAGGCTCATTGTATGTTTCTTGGAGTGAT
GGTGATGTAATTACTGGCGTCCCGAAACCTGTTGAGGGTGTTAGTTCCTTTATGAATGTT
ACATTGAATAAATGTACTAAATATAACATTTATGATGTATCTGGTGTGGGTGTTATTCGT
ATTAGCAATGACACCTTTCTTAATGGAATTACGTACACATCAACTTCAGGTAACCTTCTG
GGTTTTAAAGATGTTACTAATGGCACCATCTACTCTATCACTCCTTGTAACCCACCAGAT
CAGCTTGTTGTTTATCAGCAAGCTGTTGTTGGTGCTATGTTGTCTGAAAACTTTACTAGT
TACGGCTTTTCTAATGTTGTAGAAATGCCGAAATTTTTCTATGCGTCCAATGGCACTTAT
AATTGCACAGACGCTGTTTTAACTTATTCTAGTTTTGGCGTTTGTGCAGATGGTTCTATA
ATTGCTGTTCAACCACGTAATGTTTCATATGATAGCGTTTCAGCTATTGTCACAGCTAAT
TTGTCTATACCCTCCAATTGGACCACTTCGGTCCAGGTTGAGTATTTACAAATTACAAGT
ACACCTATCGTAGTTGATTGCTCCACTTATGTTTGCAATGGTAATGTGCGCTGTGTTGAA
TTGCTTAAGCAGTATACTTCTGCTTGTAAAACTATTGAAGACGCCTTAAGAAATAGCGCC
ATGCTGGAGTCTGCAGATGTTAGTGAGATGCTCACTTTTGACAAGAAAGCGTTTACACTT
GCTAATGTTAGTAGTTTTGGTGACTACAACCTTAGCAGTGTTATACCTAGCTTGCCCAGA
AGTGGTAGTAGAGTGGCTGGTCGCAGTGCCATAGAAGACATACTTTTTAGCAAACTTGTT
ACGTCTGGACTTGGCACTGTGGACGCAGACTACAAAAAGTGTACTAAGGGTCTTTCCATT
GCTGACTTGGCTTGTGCCCAATATTATAATGGCATTATGGTTTTGCCTGGCGTCGCTGAT
GCTGAACGTATGGCCATGTATACAGGTTCTTTAATTGGTGGAATTGCTTTAGGAGGTCTT
ACATCAGCCGCTTCAATACCATTTTCATTAGCAATTCAGTCACGTTTAAATTATGTTGCA
TTGCAGACTGATGTTTTACAAGAAAATCAGAAAATTCTTGCTGCATCTTTTAATAAAGCA
ATGACCAACATAGTAGATGCCTTTACTGGTGTTAATGATGCTATTACACAAACTTCACAA
GCTCTACAAACAGTTGCTACTGCACTTAATAAGATCCAGGATGTTGTTAATCAACAAGGC
AACTCATTGAACCATTTAACTTCTCAGTTGAGGCAGAATTTTCAAGCCATTTCTAGCTCT
ATTCAGGCTATCTATGACAGACTTGATATTATTCAGGCTGATCAACAAGTAGATAGACTG
ATTACTGGTAGATTGGCTGCTCTGAATGTATTCGTTTCTCATACATTGACTAAGTACACT
GAAGTTCGTGCTTCCAGACAGCTTGCACAACAAAAAGTGAATGAGTGTGTCAAATCCCAG
TCTAAGCGGTATGGCTTCTGTGGAAATGGCACGCACATTTTCTCACTTGTTAATGCTGCT
CCTGAGGGGCTTGTTTTTCTCCATACTGTCTTGTTGCCGACACAATATAAGGATGTTGAA
GCGTGGTCTGGGTTGTGCGTTGATGGTATAAACGGTTATGTGTTGAGACAACCTAATCTT
GCTCTTTACAAAGAAGGCAATTATTATAGAATTACATCTCGCATAATGTTTGAACCACGT
ATTCCTACCATAGCAGATTTTGTCCAAATTGAAAATTGCAATGTCACATTTGTTAACATT
TCTCGCTCTGAGTTGCAAACTATTGTGCCAGAGTATATTGATGTTAATAAGACGCTGCAA
GAATTAAGTTACAAATTGCCAAATTACACTGTTCCAGACCTAGTTGTCGAACAGTACAAC
CAGACTATTTTGAATTTGACCAGTGAAATTAGCACCCTTGAAAATAAATCTGCGGAGCTT
AATTACACTGTTCAAAAACTGCAAACTTTGATCGACAACATAAATAGCACATTAGTTGAC
TTAAAGTGGCTCAACCGTGTTGAGACTTATATCAAGTGGCCTTGGTGGGTGTGGTTGTGC
ATTTCAGTCGTGCTCATCTTTGTGGTGAGTATGTTGCTATTATGTTGTTGTTCTACTGGT
TGCTGCGGCTTCTTTAGTTGTTTTGCATCTTCTATTAGAGGTTGTTGTGAATCAACTAAA
CTTCCTTATTACGACGTTGAAAAGATCCACATACAG
>1990A_2010
ATGTTTGTTTTACTTGTTGCATATGCCTTGTTGCATATTGCTGGTTGTCAAACTACAAAT
GGGACGAACACTAGTCACTCTGTTTGCAACGGCTGTGTTGGTCATTCGGAAAATGTATTT
GCTGTTGAGAGTGGTGGTTATATACCCCCCAACTTTGCATTTAATAATTGGTTCCTCTTA
ACTAATACCTCATCTGTTGTAGATGGTGTTGTGAGGAGTTTTCAGCCTTTGTTGCTTAAT
TGCTTATGGTCTGTTTCTGGCTCGCGGTTTACTACTGGTTTTGTCTATTTTAATGGTACT
GGGAGAGGTGATTGTAAAGGTTTTTATTCAAATGCTTCGTCTGATGTCATACGTTACAAC
ATCAATTTTGAAGAAAACCTTAGACGTGGAACCATTTTGTTTAAAACATCTTATGGTGCT
GTTGTGTTTTATTGTACCAACAACACTTTGGTTTCAGGTGATGCTCACATACCATCTGGT
ACAGTTTTGGGCAATTTTTATTGCTTTGTAAATACTACTATTGACAATGAAACTACGTCT
GCTTTTGTGGGTGCACTACCTAAGACAGTTCGTGAGTTTGTTATTTCACGCACAGGACAT
TTTTATATTAATGGCTATCGCTATTTCTCTTTAGGTAATGTAGAAGCCGTTAATTTCAAT
GTCACTAATGCTGCAACCACTGTTTGTACTGTTGCGTTAGCTTCTTATGCTGACGTTTTG
GTTAATGTGTCACAAACTGCTATTGCTAATATAATTTATTGCAATTCTGTTATTAACAGA
CTGAGATGTGACCAGTTGTCCTTTGATGTACCAGATGGCTTTTATTCCACAAGCCCTATT
CAATCCGTTGAGCTACCTGTGTCTATTGTGTCGCTACCTGTTTATCACAAACACACGTTT
ATTGTGTTGTATGTCAACTTCGAACTCCGGCGTGGCCCTGGCAGGTGCTATAACTGTCGT
CCTGCTGTTGTTAATATTACACTGGCCAATTTTAATGAAACTAAAGGGCCCTTGTGTGTT
GACACATCACACTTCACTACCCAATTC---GTTGGTAATGTCAAGCTTGATAGGTGGAGT
GCTAGTATTAACACGGGAAATTGCCCTTTTTCTTTTGGCAAAGTTAATAACTTTGTTAAA
TTTGGCAGTGTATGTTTTTCGCTAAAGGATATACCCGGTGGTTGCGCAATGCCTATAATG
GCTAATTTGGTTAATCATAAATCTCATAATATAGGCTCATTGTATGTTTCTTGGAGTGAT
GGTGATGTAATTACTGGCGTCCCGAAACCTGTTGAGGGTGTTAGTTCCTTTATGAATGTT
ACATTGAATAAATGTACTAAATATAACATTTATGATGTATCTGGTGTGGGTGTTATTCGC
ATTAGCAATGACACCTTTCTTAATGGAATTACGTACACATCAACTTCAGGTAACCTTCTG
GGTTTTAAAGATGTTACTAATGGCACCATCTACTCTATCACTCCTTGTAACCCACCAGAT
CAGCTTGTTGTTTATCAGCAAGCTGTTGTTGGTGCTATGTTGTCTGAAAACTTTACTAGT
TACGGCTTTTCTAATGTTGTAGAAATGCCGAAATTTTTCTATGCGTCCAATGGCACTTAT
AATTGCACAGACGCTGTTTTAACTTATTCTAGTTTTGGCGTTTGTGCAGATGGTTCTATA
ATTGCTGTTCAACCACGTAATGTTTCATATGATAGTGTTTCAGCTATTGTCACAGCTAAT
TTGTCTATACCCTCCAATTGGACCACTTCGGTCCAGGTTGAGTATTTACAAATTACAAGT
ACACCTATCGTAGTTGATTGCTCCACTTATGTTTGCAATGGTAATGTGCGCTGTGTTGAA
TTGCTTAAGCAGTATACTTCTGCTTGTAAAACTATTGAAGACGCCTTAAGAAATAGCGCC
ATGCTGGAGTCTGCAGATGTTAGTGAGATGCTCACTTTTGACAAGAAAGCGTTTACACTT
GCTAATGTTAGTAGTTTTGGTGACTACAACCTTAGCAGTGTTATACCTAGCTTGCCCAGA
AGTGGTAGTAGAGTGGCTGGTCGCAGTGCCATAGAAGACATACTTTTTAGCAAACTTGTT
ACGTCTGGACTTGGCACTGTGGACGCAGACTACAAAAAGTGTACTAAGGGTCTTTCCATT
GCTGACTTGGCTTGTGCCCAATATTATAATGGCATTATGGTTTTGCCTGGCGTCGCTGAT
GCTGAACGTATGGCCATGTATACAGGTTCTTTAATTGGTGGAATTGCTTTAGGAGGTCTT
ACATCAGCCGCTTCAATACCATTTTCATTAGCAATTCAGTCACGTTTAAATTATGTTGCA
TTGCAGACTGATGTTTTACAAGAAAATCAGAAAATTCTTGCTGCATCTTTTAATAAAGCA
ATGACCAACATAGTAGATGCCTTTACTGGTGTTAATGATGCTATTACACAAACTTCACAA
GCTCTACAAACAGTTGCTACTGCACTTAATAAGATCCAGGATGTTGTTAATCAACAAGGC
AACTCATTGAACCATTTAACTTCTCAGTTGAGGCAGAATTTTCAAGCCATTTCTAGCTCT
ATTCAGGCTATCTATGACAGACTTGATATTATTCAGGCTGATCAACAAGTAGATAGGCTG
ATTACTGGTAGATTGGCTGCTCTGAATGTATTCGTTTCTCATACATTGACTAAGTACACT
GAAGTTCGTGCTTCCAGACAGCTTGCACAACAAAAAGTGAATGAGTGTGTCAAATCCCAG
TCTAAGCGGTATGGCTTCTGTGGAAATGGCACGCACATTTTCTCACTTGTTAATGCTGCT
CCTGAGGGGCTTGTTTTTCTCCATACTGTCTTGCTGCCGACACAATATAAGGATGTTGAA
GCGTGGTCTGGGTTGTGCGTTGATGGTATAAACGGTTATGTGTTGAGACAACCTAATCTT
GCTCTTTACAAAGAAGGCAATTATTATAGAATTACATCTCGCATAATGTTTGAACCACGT
ATTCCTACCATAGCAGATTTTGTCCAAATTGAAAATTGCAATGTCACATTTGTTAACATT
TCTCGCTCTGAGTTGCAAACTATTGTGCCAGAGTATATTGATGTTAATAAGACGCTGCAA
GAATTAAGTTACAAATTGCCAAATTACACTGTTCCAGACCTAGTTGTCGAACAGTACAAC
CAGACTATTTTGAATTTGACCAGTGAAATTAGCACCCTTGAAAATAAATCTGCGGAGCTT
AATTACACTGTTCAAAAACTGCAAACTTTGATCGACAACATAAATAGCACATTAGTTGAC
TTAAAGTGGCTCAACCGTGTTGAGACTTATATCAAGTGGCCTTGGTGGGTGTGGTTGTGC
ATTTCAGTCGTGCTCATCTTTGTGGTGAGTATGTTGCTATTATGTTGTTGTTCTACTGGT
TGCTGCGGCTTCTTTAGTTGTTTTGCATCTTCTATTAGAGGTTGTTGTGAATCAACTAAA
CTTCCTTATTACGACGTTGAAAAGATCCACATACAG
>2961A_2011
ATGTTTGTTTTACTTGTTGCATATGCCTTGTTGCATATTGCTGGTTGTCAAACTACAAAT
GGGACGAACACTAGTCACTCTGTTTGCAACGGCTGTGTTGGTCATTCGGAAAATGTATTT
GCTGTTGAGAGTGGTGGTTATATACCCTCCAACTTTGCATTTAATAATTGGTTCCTCTTA
ACTAATACCTCATCTGTTGTAGATGGTGTTGTGAGGAGTTTTCAGCCTTTGTTGCTTAAT
TGCTTATGGTCTGTTTCTGGCTCGCAGTTTACTACTGGTTTTGTCTATTTTAATGGTACT
GGGAGAGGTGCTTGTAAAGGTTTTTATTCAAATGCTTCGTCTGATGTCATACGTTACAAC
ATCAATTTTGAAGAAAACCTTAGACGTGGAACCATTTTGTTTAAAACATCTTATGGTGCT
GTTGTGTTTTATTGTACCAACAACACTTTGGTTTCAGGTGATGCTCACATACCATCTGGT
ACAGTTTTGGGCAATTTTTATTGCTTTGTAAATACTACTATTGGCAATGAAACTACGTCT
GCTTTTGTGGGTGCACTACCTAAGACAGTTCGTGAGTTTGTTATTTCACGCACAGGACAT
TTTTATATTAATGGCTATCGCTATTTCTCTTTAGGTAATGTAGAAGCCGTTAATTTCAAT
GTCACTAATGCTGCAACCACTGTTTGTACTGTTGCGTTAGCTTCTTATGCTGACGTTTTG
GTTAATGTGTCACAAACTGCTATTGCTAATATAATTTATTGCAATTCTGTTATTAACAGA
CTGAGATGTGACCAGCTGTCCTTTGATGTACCAGATGGTTTTTATTCCACAAGCCCTATT
CAACCCGTTGAGCTACCTGTGTCTATTGTGTCGCTACCTGTTTATCACAAACACACGTTT
ATTGTGTTGCATGTTAACTTCGAACTTCGGCGTGGCCCTGGCAAGTGCTATAACTGTCGT
CCTGCTGTTATTAATATTACACTGGCCAATTTTAATGAAACTAAAGGGCCCTTGTGTGTT
GACACATCACACTTCACTACCCAATTC---GTTGATAATGTCAAGCTTGCTAGGTGGAGT
GCTAGTATTAACACGGGAAATTGCCCTTTTTCTTTTGGCAAAGTTAATAACTTTGTTAAA
TTTGGCAGTGTATGTTTTTCGCTAAAGGATATACCCGGTGGTTGCGCAATGCCTATAATG
GCTAATTTGGTTAATCATAAATCTCATAATATAGGCTCATTGTATGTTTCTTGGAGTGAT
GGTGATGTAATTACTGGCGTCCCGAAACCTGTTGAGGGTGTTAGTTCCTTTATGAATGTT
ACATTGAATAAATGTACTAAATATAACATTTATGATGTATCTGGTGTGGGTGTTATTCGC
ATTAGCAATGACACCTTTCTTAATGGAATTACGTACACATCAACTTCAGGTAACCTTCTG
GGTTTTAAAGATGTTACTAATGGCACCATCTACTCTATCACTCCTTGTAACCCACCAGAT
CAGCTTGTTGTTTATCAGCAAGCTGTTGTTGGTGCTATGTTGTCTGAAAACTTTACTAGT
TACGGCTTTTCTAATGTTGTAGAAATGCCGAAATTTTTCTATGCGTCCAATGGCACTTAT
AATTGCACAGACGCTGTTTTAACTTATTCTAGTTTTGGCGTTTGTGCAGATGGTTCTATA
ATTGCTGTTCAACCACGTAATGTTTCATATGATAGTGTTTCAGCTATTGTCACAGCTAAT
TTGTCTATACCCTCCAATTGGACCACTTCGGTCCAGGTTGAGTATTTACAAATTACAAGT
ACACCTATCGTAGTTGATTGCTCCACTTATGTTTGCAATGGTAATGTGCGCTGTGTTGAA
TTGCTTAAGCAGTACACTTCTGCTTGTAAAACTATTGAAGACGCCTTAAGAAATAGCGCC
ATGCTGGAGTCTGCAGATGTTAGTGAGATGCTCACTTTTGACAAGAAAGCGTTTACACTT
GCTAATGTTAGTAGTTTTGGTGACTACAACCTTAGCAGTGTTATACCTAGCTTGCCCAGA
AGTGGTAGTAGAGTGGCTGGTCGCAGTGCCATAGAAGACATACTTTTTAGCAAACTTGTT
ACGTCTGGACTTGGCACTGTGGACGCAGACTACAAAAAGTGTACTAAGGGTCTTTCCATT
GCTGACTTGGCTTGTGCCCAATATTATAATGGCATTATGGTTTTGCCTGGCGTCGCTGAT
GCTGAACGTATGGCCATGTATACAGGTTCTTTAATTGGTGGAATTGCTTTAGGAGGTCTT
ACATCAGCCGCTTCAATACCATTTTCATTAGCAATTCAGTCACGTTTAAATTATGTTGCA
TTGCAGACTGATGTTTTACAAGAAAATCAGAGAATTCTTGCTGCATCTTTTAATAAAGCA
ATGACCAACATAGTAGATGCCTTTACTGGTGTTAATGATGCTATTACACAAACTTCACAA
GCTCTACAAACAGTTGCTACTGCACTTAATAAGATCCAGGATGTTGTTAATCAACAAGGC
AACTCATTGAACCATTTAACTTCTCAGTTGAGGCAGAATTTTCAAGCCATTTCTAGCTCT
ATTCAGGCTATCTATGACAGACTTGATATTATTCAGGCTGATCAACAAGTAGATAGGCTG
ATTACTGGTAGATTGGCTGCTCTGAATGTATTCGTTTCTCATACATTGACTAAGTACACT
GAAGTTCGTGCTTCCAGACAGCTTGCACAACAAAAAGTGAATGAGTGTGTCAAATCCCAG
TCTAAGCGGTATGGCTTCTGTGGAAATGGCACGCACATTTTCTCACTTGTTAATGCTGCT
CCTGAGGGGCTTGTTTTTCTCCATACTGTCTTGCTGCCGACACAATATAAGGATGTTGAA
GCGTGGTCTGGGTTGTGCGTTGATGGTATAAACGGTTATGTGTTGAGACAACCTAATCTT
GCTCTTTACAAAGAAGGCAATTATTATAGAATTACATCTCGCATAATGTTTGAACCACGT
ATTCCTACCATAGCAGATTTTGTCCAAATTGAAAATTGCAATGTCACATTTGTTAACATT
TCTCGCTCTGAGTTGCAAACTATTGTGCCAGAGTATATTGATGTTAATAAGACGCTGCAA
GAATTAAGTTACAAATTGCCAAATTACACTGTTCCAGACCTAGTTGTTGAACAGTACAAC
CAGACTATTTTGAATTTGACCAGTGAAATTAGCACCCTTGAAAATAAATCTGCGGAGCTT
AATTACACTGTTCAAAAACTGCAAACTTTGATCGACAACATAAATAGCACATTAGTTGAC
TTAAAGTGGCTCAACCGTGTTGAGACTTATATCAAGTGGCCTTGGTGGGTGTGGTTGTGC
ATTTCAGTCGTGCTCATCTTTGTGGTGAGTATGTTGCTATTATGTTGTTGTTCTACTGGT
TGCTGCGGCTTCTTTAGTTGTTTTGCATCTTCTATTAGAGGTTGTTGTGAATCAACTAAA
CTTCCTTATTACGACGTTGAAAAGATCCACATACAG
>2764A_2011
ATGTTTGTTTTACTTGTTGCATATGCCTTGTTGCATATTGCTGGTTGTCAAACTACAAAT
GGGACGAACACTATTCACTCTGTTTGCAACGGCTGTGTTGGTCATTCGAAAAATGTATTT
GCTGTTGAGAGTGGTGGTTATATACCCTCCAACTTTGCATTTAATAATTGGTTCCTCTTA
ACTAATACCTCATCTGTTGTAGATGGTGTTGTGAGGAGTTTTCAGCCTTTGTTGCTTAAT
TGCTTATGGTCTGTTTCTGGCTCGCAGTTTACTACTGGTTTTGTCTATTTTAATGGTACT
GGGAGAGGTGCTTGTAAAGGTTTTTATTCAAATGCTTCGTCTGATGTCATACGTTACAAC
ATCAATTTTGAAGAAAACCTTAGACGTGGAACCATTTTGTTTAAAACATCTTATGGTGCT
GTTGTGTTTTATTGTACCAACAACACTTTGGTTTCAGGTGATGCTCACATACCATCTGGT
ACAGTTTTGGGCAATTTTTATTGCTTTGTAAATACTACTATTGGCAATGAAACTACGTCT
GCTTTTGTGGGTGCACTACCTAAGACAGTTCGTGAGTTTGTTATTTCACGCACAGGACAT
TTTTATATTAATGGCTATCGCTATTTCTCTTTAGGTAATGTAGAAGCCGTTAATTTCAAT
GTCACTAATGCTGCAACCACTGTTTGTACTGTTGCGTTAGCTTCTTATGCTGACGTTTTG
GTTAATGTGTCACAAACTGCTATTGCTAATATAATTTATTGCAATTCTGTTATTAACAGA
CTGAGATGTGACCAGTTGTCCTTTGATGTACCAGATGGTTTTTATTCCACAAGCCCTACT
CAACCCGTTGAGCTACCTGTGTCTATTGTGTCGCTACCTGTTTATCACAAACACACCTTT
ATTGTGTTGTATGTCAACTTCGAACTTCGGCGTGGCCCTGGCAGGTGCTATAACTGTCGT
CCTGCTGTTGTTAATATTACACTGGCCAATTTTAATGAAACTAAAGGGCCCTTGTGTGTT
GACACATCACACTTCACTACCCAATTC---GTTAGTAATGTCAAGCTTGATAGGTGGAGT
GCTAGTATTAACACGGGAAATTGCCCTTTTTCTTTTGGCAAAGTTAATAACTTTGTTAAA
TTTGGCAGTGTATGTTTTTCGCTAAAGGATATACCCGGTGGTTGCGCAATGCCTATAATG
GCTAATTTGGTTAATCATAAATCTCATAATATAGGCTCATTGTATGTTTCTTGGAGTGAT
GGTGATGTAATTACTGGCGTCCCGAAACCTGTTGAGGGTGTTAGTTCCTTTATGAATGTT
ACATTGAATAAATGTACTAAATATAACATTTATGATGTAGCTGGTGTGGGTGTTATTCGT
ATTAGCAATGACACCTTTCTTAATGGAATTACGTACACATCAACTTCAGGTAACCTTCTG
GGTTTTAAAGATGTTACTAATGGCACCATCTACTCTATCACTCCTTGTAACCCACCAGAT
CAGCTTGTTGTTTATCAGCAAGCTGTTGTTGGTGCTATGTTGTCTGAAAACTTTACTAGT
TACGGCTTTTCTAATGTTGTAGAAATGCCGAAATTTTTCTATGCGTCCAATGGCACTTAT
AATTGCACAGACGCTGTTTTAACTTATTCTAGTTTTGGCGTTTGTGCAGATGGTTCTATA
ATTGCTGTTCAACCACGTAATGTTTCATATGATAGTGTTTCAGCTATTGTCACAGCTAAT
TTGTCTATACCCTCCAATTGGACCACTTCGGTCCAGGTTGAGTATTTACAAATTACAAGT
ACACCTATCGTAGTTGATTGCTCCACTTATGTTTGCAATGGTAATGTGCGCTGTGTTGAA
TTGCTTAAGCAGTATACTTCTGCTTGTAAAACTATTGAAGACGCCTTAAGAAATAGCGCC
ATGCTGGAGTCTGCAGATGTTAGTGAGATGCTCACTTTTGACAAGAAAGCGTTTACACTT
GCTAATGTTAGTAGTTTTGGTGACTACAACCTTAGCAGTGTTATACCTAGCTTGCCCAGA
AGTGGTAGTAGAGTGGCTGGTCGCAGTGCCATAGAAGACATACTTTTTAGCAAACTTGTT
ACGTCTGGACTTGGCACTGTGGACGCAGACTACAAAAAGTGTACTAAGGGTCTTTCCATT
GCTGACTTGGCTTGTGCCCAATATTATAATGGCATTATGGTTTTGCCTGGCGTCGCTGAT
GCTGAACGTATGGCCATGTATACAGGTTCTTTAATTGGTGGAATTGCTTTAGGAGGTCTT
ACATCAGCCGCTTCAATACCATTTTCATTAGCAATTCAGTCACGTTTAAATTATGTTGCA
TTGCAGACTGATGTTTTACAAGAAAATCAGAAAATTCTTGCTGCATCTTTTAATAAAGCA
ATGACCAACATAGTAGATGCCTTTACTGGTGTTAATGATGCTATTACACAAACTTCACAA
GCTCTACAAACAGTTGCTACTGCACTTAATAAGATCCAGGATGTTGTTAATCAACAAGGC
AACTCATTGAACCATTTAACTTCTCAGTTGAGGCAGAATTTTCAAGCCATTTCTAGCTCT
ATTCAGGCTATCTATGACAGACTTGATATTATTCAGGCTGATCAACAAGTAGATAGGCTG
ATTACTGGTAGATTGGCTGCTCTGAATGTATTCGTTTCTCATACATTGACTAAGTACACT
GAAGTTCGTGCTTCCAGACAGCTTGCACAACAAAAAGTGAATGAGTGTGTCAAATCCCAG
TCTAAGCGGTATGGCTTCTGTGGAAATGGCACGCACATTTTCTCACTTGTTAATGCTGCT
CCTGAGGGGCTTGTTTTTCTCCACACTGTCTTGTTGCCGACACAATATAAGGATGTTGAA
GCGTGGTCTGGGTTGTGCGTTGATGGTATAAACGGTTATGTGTTGAGACAACCTAATCTT
GCTCTTTACAAAGAAGGCAATTATTATAGAATTACATCTCGCATAATGTTTGAACCACGT
ATTCCTACCATAGCAGATTTTGTCCAAATTGAAAATTGCAATGTCACATTTGTTAACATT
TCTCGCTCTGAGTTGCAAACTATTGTGCCAGAGTATATTGATGTTAATAAGACGCTGCAA
GAATTAAGTTACAAATTGCCAAATTACACTGTTCCAGACCTAGTTGTCGAACAGTACAAC
CAAACTATTTTGAATTTGACCAGTGAAATTAGCACCCTTGAAAATAAATCTGCGGAGCTT
AATTACACTGTTCAAAAACTGCAAACTTTGATCGACAACATAAATAGCACATTAGTTGAC
TTAAAGTGGCTCAACCGTGTTGAGACTTATATCAAGTGGCCTTGGTGGGTGTGGTTGTGC
ATTTCAGTCGTGCTCATCTTTGTGGTGAGTATGTTGCTATTATGTTGTTGTTCTACTGGT
TGCTGCGGCTTCTTTAGTTGTTTTGCATCTTCTATTAGAGGTTGTTGTGAATCAACTAAA
CTTCCTTATTACGACGTTGAAAAGATCCACATACAG
>2981A_2011
ATGTTTGTTTTACTTGTTGCATATGCCTTGTTGCATATTGCTGTTTGTCAAACTACAAAT
GGGACGAACACTAGTCACTCTGTTTGCAACGGCTGTGTTGGTCATTCGGAAAATGTATTT
GCTGTTGAGAGTGGTGGTTATATACCCTCCAACTTTGCATTTAATAATTGGTTCCTCTTA
ACTAATACCTCATCTGTTGTAGATGGTGTTGTGAGGAGTTTTCAGCCTTTGTTGCTTAAT
TGCTTATGGTCTGTTTCTGGCTCGCAGTTTACTACTGGTTTTGTCTATTTTAATGGTACT
GGGAGAGGTGCTTGTAAAGGTTTTTATTCAAATTCTTCGTCTGATGTCATACGTTACAAC
ATCAATTTTGAAGAAAACCTTAGACGTGGAACCATTTTGTTTAAAACATCTTATGGTGCT
GTTGTGTTTTATTGTACCAACAACACTTTGGTTTCAGGTGATGCTCACATACCATCTGGT
ACAGTTTTGGGCAATTTTTATTGCTTTGTAAATACTACTATTGGCAATGAAACTACGTCT
GCTTTTGTGGGTGCACTACCTAAGACAGTTCGTGAGTTTGTTATTTCACGCACAGGACAT
TTTTATATTAATGGCTATCGCTATTTCTCTTTAGGTAATGTAGAAGCCGTTAATTTCAAT
GTCACTAATGCTGCAACCACTGTTTGTACTGTTGCGTTAGCTTCTTATGCTGACGTTTTG
GTTAATGTGTCACAAACTGCTATTGCTAATATAATTTATTGCAATTCTGTTATTAACAGA
CTGAGATGTGACCAGCTGTCCTTTGATGTACCAGATGGTTTTTATTCCACAAGCCCTATT
CAACCCGTTGAGCTACCTGTGTCTATTGTGTCGCTACCTGTTTATCACAAACACACGTTT
ATTGTGTTGCATGTTAACTTCGAACTTCGGCGTGGCCCTGGCAAGTGCTATAACTGTCGT
CCTGCTGTTATTAATATTACACTGGCCAATTTTAATGAAACTAAAGGGCCCTTGTGTGTT
GACACATCACACTTCACTACCCAATTC---GTTGATAATGTCAAGCTTGCTAGGTGGAGT
GCTAGTATTAACACGGGAAATTGCCCTTTTTCTTTTGGCAAAGTTAATAACTTTGTTAAA
TTTGGCAGTGTATGTTTTTCGCTAAAGGATATACCCGGTGGTTGCGCAATGCCTATAATG
GCTAATTTGGTTAATCATAAATCTCATAATATAGGCTCATTGTATGTTTCTTGGAGTGAT
GGTGATGTAATTACTGGCGTCCCGAAACCTGTTGAGGGTGTTAGTTCCTTTATGAATGTT
ACATTGAATAAATGTACTAAATATAACATTTATGATGTATCTGGTGTGGGTGTTATTCGC
ATTAGCAATGACACCTTTCTTAATGGAATTACGTACACATCAACTTCAGGTAACCTTCTG
GGTTTTAAAGATGTTACTAATGGCACCATCTACTCTATCACTCCTTGTAACCCACCAGAT
CAGCTTGTTGTTTATCAGCAAGCTGTTGTTGGTGCTATGTTGTCTGAAAACTTTACTAGT
TACGGCTTTTCTAATGTTGTAGAAATGCCGAAATTTTTCTATGCGTCCAATGGCACTTAT
AATTGCACAGACGCTGTTTTAACTTATTCTAGTTTTGGCGTTTGTGCAGATGGTTCTATA
ATTGCTGTTCAACCACGTAATGTTTCATATGATAGTGTTTCAGCTATTGTCACAGCTAAT
TTGTCTATACCCTCCAATTGGACCACTTCGGTCCAGGTTGAGTATTTACAAATTACAAGT
ACACCTATCGTAGTTGATTGCTCCACTTATGTTTGCAATGGTAATGTGCGCTGTGTTGAA
TTGCTTAAGCAGTACACTTCTGCTTGTAAAACTATTGAAGACGCCTTAAGAAATAGCGCC
ATGCTGGAGTCTGCAGATGTTAGTGAGATGCTCACTTTTGACAAGAAAGCGTTTACACTT
GCTAATGTTAGTAGTTTTGGTGACTACAACCTTAGCAGTGTTATACCTAGCTTGCCCAGA
AGTGGTAGTAGAGTGGCTGGTCGCAGTGCCATAGAAGACATACTTTTTAGCAAACTTGTT
ACGTCTGGACTTGGCACTGTGGACGCAGACTACAAAAAGTGTACTAAGGGTCTTTCCATT
GCTGACTTGGCTTGTGCCCAATATTATAATGGCATTATGGTTTTGCCTGGCGTCGCTGAT
GCTGAACGTATGGCCATGTATACAGGTTCTTTAATTGGTGGAATTGCTTTAGGAGGTCTT
ACATCAGCCGCTTCAATACCATTTTCATTAGCAATTCAGTCACGTTTAAATTATGTTGCA
TTGCAGACTGATGTTTTACAAGAAAATCAGAGAATTCTTGCTGCATCTTTTAATAAAGCA
ATGACCAACATAGTAGATGCCTTTACTGGTGTTAATGATGCTATTACACAAACTTCACAA
GCTCTACAAACAGTTGCTACTGCACTTAATAAGATCCAGGATGTTGTTAATCAACAAGGC
AACTCATTGAACCATTTAACTTCTCAGTTGAGGCAGAATTTTCAAGCCATTTCTAGCTCT
ATTCAGGCTATCTATGACAGACTTGATATTATTCAGGCTGATCAACAAGTAGATAGGCTG
ATTACTGGTAGATTGGCTGCTCTGAATGTATTCGTTTCTCATACATTGACTAAGTACACT
GAAGTTCGTGCTTCCAGACAGCTTGCACAACAAAAAGTGAATGAGTGTGTCAAATCCCAG
TCTAAGCGGTATGGCTTCTGTGGAAATGGCACGCACATTTTCTCACTTGTTAATGCTGCT
CCTGAGGGGCTTGTTTTTCTCCATACTGTCTTGCTGCCGACACAATATAAGGATGTTGAA
GCGTGGTCTGGGTTGTGCGTTGATGGTATAAACGGTTATGTGTTGAGACAACCTAATCTT
GCTCTTTACAAAGAAGGCAATTATTATAGAATTACATCTCGCATAATGTTTGAACCACGT
ATTCCTACCATAGCAGATTTTGTCCAAATTGAAAATTGCAATGTCACATTTGTTAACATT
TCTCGCTCTGAGTTGCAAACTATTGTGCCAGAGTATATTGATGTTAATAAGACGCTGCAA
GAATTAAGTTACAAATTGCCAAATTACACTGTTCCAGACCTAGTTGTTGAACAGTACAAC
CAGACTATTTTGAATTTGACCAGTGAAATTAGCACCCTTGAAAATAAATCTGCGGAGCTT
AATTACACTGTTCAAAAACTGCAAACTTTGATCGACAACATAAATAGCACATTAGTTGAC
TTAAAGTGGCTCAACCGTGTTGAGACTTATATCAAGTGGCCTTGGTGGGTGTGGTTGTGC
ATTTCAGTCGTGCTCATCTTTGTGGTGAGTATGTTGCTATTATGTTGTTGTTCTACTGGT
TGCTGCGGCTTCTTTAGTTGTTTTGCATCTTCTATTAGAGGTTGTTGTGAATCAACTAAA
CTTCCTTATTACGACGTTGAAAAGATCCACATACAG
>2861A_2011
ATGTTTGTTTTACTTGTTGCATATGCCTTGTTGCATATTGCTGGTTGTCAAACTACAAAT
GGGACGAACACTAGTCACTCTGTTTGCAACGGCTGTGTTGGTCATTCGGAAAATGTATTT
GCTGTTGAGAGTGGTGGTTATATACCCTCCAACTTTGCATTTAATAATTGGTTCCTCTTA
ACTAATACCTCATCTGTTGTAGATGGTGTTGTGAGGAGTTTTCAGCCTTTGTTGCTTAAT
TGCTTATGGTCTGTTTCTGGCTCGCAGTTTACTACTGGTTTTGTCTATTTTAATGGTACT
GGGAGAGGTGCTTGTAAAGGTTTTTATTCAAATGCTTCGTCTGATGTCATACGTTACAAC
ATCAATTTTGAAGAAAACCTTAGACGTGGAACCATTTTGTTTAAAACATCTTATGGTGCT
GTTGTGTTTTATTGTACCAACAACACTTTGGTTTCAGGTGATGCTCACATACCATCTGGT
ACAGTTTTGGGCAATTTTTATTGCTTTGTAAATACTACTATTGGCAATGAAACTACGTCT
GCTTTTGTGGGTGCACTACCTAAGACAGTTCGTGAGTTTGTTATTGCACGCACAGGACAT
TTTTATATTAATGGCTATCGCTATTTCTCTTTAGGTAATGTAGAAGCCGTTAATTTCAAT
GTCACTAATGCTGCAACCACTGTTTGTACTGTTGCGTTAGCTTCTTATGCTGACGTTTTG
GTTAATGTGTCACAAACTGCTATTGCTAATATAATTTATTGCAATTCTGTTATTAACAGA
CTGAGATGTGACCAGCTGTCCTTTGATGTACCAGATGGTTTTTATTCCACAAGCCCTATT
CAACCCGTTGAGCTACCTGTGTCTATTGTGTCGCTACCTGTTTATCACAAACACACGTTT
ATTGTGTTGCATGTTAACTTCGAACTTCGGCGTGGCCCTGGCAAGTGCTATAACTGTCGT
CCTGCTGTTATTAATATTACACTGGCCAATTTTAATGAAACTAAAGGGCCCTTGTGTGTT
GACACATCACACTTCACTACCCAATTC---GTTGATAATGTCAAGCTTGCTAGGTGGAGT
GCTAGTATTAACACGGGAAATTGCCCTTTTTCTTTTGGCAAAGTTAATAACTTTGTTAAA
TTTGGCAGTGTATGTTTTTCGCTAAAGGATATACCCGGTGGTTGCGCAATGCCTATAATG
GCTAATTTGGTTAATCATAAATCTCATAATATAGGCTCATTGTATGTTTCTTGGAGTGAT
GGTGATGTAATTACTGGCGTCCCGAAACCTGTTGAGGGTGTTAGTTCCTTTATGAATGTT
ACATTGAATAAATGTACTAAATATAACATTTATGATGTATCTGGTGTGGGTGTTATTCGC
ATTAGCAATGACACCTTTCTTAATGGAATTACGTACACATCAACTTCAGGTAACCTTCTG
GGTTTTAAAGATGTTACCAATGGCACCATCTACTCTATCACTCCTTGTAACCCACCAGAT
CAGCTTGTTGTTTATCAGCAAGCTGTTGTTGGTGCTATGTTGTCTGAAAACTTTACTAGT
TACGGCTTTTCTAATGTTGTAGAAATGCCGAAATTTTTCTATGCGTCCAATGGCACTTAT
AATTGCACAGACGCTGTTTTAACTTATTCTAGTTTTGGCGTTTGTGCAGATGGTTCTATA
ATTGCTGTTCAACCACGTAATGTTTCATATGATAGTGTTTCAGCTATTGTCACAGCTAAT
TTGTCTATACCCTCCAATTGGACCACTTCGGTCCAGGTTGAGTATTTACAAATTACAAGT
ACACCTATCGTAGTTGATTGCTCCACTTATGTTTGCAATGGTAATGTGCGCTGTGTTGAA
TTGCTTAAGCAGTACACTTCTGCTTGTAAAACTATTGAAGACGCCTTAAGAAATAGCGCC
ATGCTGGAGTCTGCAGATGTTAGTGAGATGCTCACTTTTGACAAGAAAGCGTTTACACTT
GCTAATGTTAGTAGTTTTGGTGACTACAACCTTAGCAGTGTTATACCTAGCTTGCCCAGA
AGTGGTAGTAGAGTGGCTGGTCGCAGTGCCATAGAAGACATACTTTTTAGCAAACTTGTT
ACGTCTGGACTTGGCACTGTGGACGCAGACTATAAAAAGTGTACTAAGGGTCTTTCCATT
GCTGACTTGGCTTGTGCCCAATATTATAATGGCATTATGGTTTTGCCTGGCGTCGCTGAT
GCTGAACGTATGGCCATGTATACAGGTTCTTTAATTGGTGGAATTGCTTTAGGAGGTCTT
ACATCAGCCGCTTCAATACCATTTTCATTAGCAATTCAGTCACGTTTAAATTATGTTGCA
TTGCAGACTGATGTTTTACAAGAAAATCAGAGAATTCTTGCTGCATCTTTTAATAAAGCA
ATGACCAACATAGTAGATGCCTTTACTGGTGTTAATGATGCTATTACACAAACTTCACAA
GCTCTACAAACAGTTGCTACTGCACTTAATAAGATCCAGGATGTTGTTAATCAACAAGGC
AACTCATTGAACCATTTAACTTCTCAGTTGAGGCAGAATTTTCAAGCCATTTCTAGCTCT
ATTCAGGCTATCTATGACAGACTTGATATTATTCAGGCTGATCAACAAGTAGATAGGCTG
ATTACTGGTAGATTGGCTGCTCTGAATGTATTCGTTTCTCATACATTGACTAAGTACACT
GAAGTTCGTGCTTCCAGACAGCTTGCACAACAAAAAGTGAATGAGTGTGTCAAATCCCAG
TCTAAGCGGTATGGCTTCTGTGGAAATGGCACGCACATTTTCTCACTTGTTAATGCTGCT
CCTGAGGGGCTTGTTTTTCTCCATACTGTCTTGTTGCCGACACAATATAAGGATGTTGAA
GCGTGGTCTGGGTTGTGCGTTGATGGTATAAACGGTTATGTGTTGAGACAACCTAATCTT
GCTCTTTACAAAGAAGGCAATTATTATAGAATTACATCTCGCATAATGTTTGAACCACGT
ATTCCTACCATAGCAGATTTTGTCCAAATTGAAAATTGCAATGTCACATTTGTTAACATT
TCTCGCTCTGAGTTGCAAACTATTGTGCCAGAGTATATTGATGTTAATAAGACGCTGCAA
GAATTAAGTTACAAATTGCCAAATTACACTGTTCCAGACCTAGTTGTTGAACAGTACAAC
CAGACTATTTTGAATTTGACCAGTGAAATTAGCACCCTTGAAAATAAATCTGCGGAGCTT
AATTACACTGTTCAAAAACTGCAAACTTTGATCGACAACATAAATAGCACATTAGTTGAC
TTAAAGTGGCTCAACCGTGTTGAGACTTATATCAAGTGGCCTTGGTGGGTGTGGTTGTGC
ATTTCAGTCGTGCTCATCTTTGTGGTGAGTATGTTGCTATTATGTTGTTGTTCTACTGGT
TGCTGCGGCTTCTTTAGTTGTTTTGCATCTTCTATTAGAGGTTGTTGTGAATCAACTAAA
CTTCCTTATTACGACGTTGAAAAGATCCACATACAG
>11949_2011
ATGTTTGTTTTACTTGTTGCATATGCCTTGTTGCATATTGCTGGTTGTCAAACTACAAAT
GGGACGAACACTAGTCACTCTGTTTGCAACGGCTGTGTTGGTCATTCGGAAAATGTATTT
GCTGTTGAGAGTGGTGGTTATATACCCTCCAACTTTGCATTTAATAATTGGTTCCTCTTA
ACTAATACCTCATCTGTTGTAGATGGTGTTGTGAGGAGTTTTCAGCCTTTGTTGCTTAAT
TGCTTATGGTCTGTTTCTGGCTCGCAGTTTACTACTGGTTTTGTCTATTTTAATGGTACT
GGGAGAGGTGCTTGTAAAGGTTTTTATTCAAATGCTTCGTCTGATGTCATACGTTACAAC
ATCAATTTTGAAGAAAACCTTAGACGTGGAACCATTTTGTTTAAAACATCTTATGGTGCT
GTTGTGTTTTATTGTACCAACAACACTTTGGTTTCAGGTGATGCTCACATACCATCTGGT
ACAGTTTTGGGCAATTTTTATTGCTTTGTAAATACTACTATTGGCAATGAAACTACGTCT
GCTTTTGTGGGTGCACTACCTAAGACAGTTCGTGAGTTTGTTATTTCACGCACAGGACAT
TTTTATATTAATGGCTATCGCTATTTCTCTTTAGGTAATGTAGAAGCCGTTAATTTCAAT
GTCACTAATGCTGCAACCACTGTTTGTACTGTTGCGTTAGCTTCTTATGCTGACGTTTTG
GTTAATGTGTCACAAACTGCTATTGCTAATATAATTTATTGCAATTCTGTTATTAACAGA
CTGAGATGTGACCAGCTGTCCTTTGATGTACCAGATGGTTTTTATTCCACAAGCCCTATT
CAACCCGTTGAGCTACCTGTGTCTATTGTGTCGCTACCTGTTTATCACAAACACACGTTT
ATTGTGTTGCATGTTAACTTCGAACTTCGGCGTGGCCCTGGCAAGTGCTATAACTGTCGT
CCTGCTGTTATTAATATTACACTGGCCAATTTTAATGAAACTAAAGGGCCCTTGTGTGTT
GACACATCACACTTCACTACCCAATTC---GTTGATAATGTCAAGCTTGCTAGGTGGAGT
GCTAGTATTAACACGGGAAATTGCCCTTTTTCTTTTGGCAAAGTTAATAACTTTGTTAAA
TTTGGCAGTGTATGTTTTTCGCTAAAGGATATACCCGGTGGTTGCGCAATGCCTATAATG
GCTAATTTGGTTAATCATAAATCTCATAATATAGGCTCATTGTATGTTTCTTGGAGTGAT
GGTGATGTAATTACTGGCGTCCCGAAACCTGTTGAGGGTGTTAGTTCCTTTATGAATGTT
ACATTGAATAAATGTACTAAATATAACATTTATGATGTATCTGGTGTGGGTGTTATTCGT
ATTAGCAATGACACCTTTCTTAATGGAATTACGTACACATCAACTTCAGGTAACCTTCTG
GGTTTTAAAGATGTTACTAATGGCACCATCTACTCTATCACTCCTTGTAACCCACCAGAT
CAGCTTGTTGTTTATCAGCAAGCTGTTGTTGGTGCTATGTTGTCTGAAAACTTTACTAGT
TACGGCTTTTCTAATGTTGTAGAAATGCCGAAATTTTTCTATGCGTCCAATGGCACTTAT
AATTGCACAGACGCTGTTTTAACTTATTCTAGTTTTGGCGTTTGTGCAGATGGTTCTATA
ATTGCTGTTCAACCACGTAATGTTTCATATGATAGTGTTTCAGCTATTGTCACAGCTAAT
TTGTCTATACCCTCCAATTGGACCACTTCGGTCCAGGTTGAGTATTTACAAATTACAAGT
ACACCTATCGTAGTTGATTGCTCCACTTATGTTTGCAATGGTAATGTGCGCTGTGTTGAA
TTGCTTAAGCAGTACACTTCTGCTTGTAAAACTATTGAAGACGCCTTAAGAAATAGCGCC
ATGCTGGAGTCTGCAGATGTTAGTGAGATGCTCACTTTTGACAAGAAAGCGTTTACACTT
GCTAATGTTAGTAGTTTTGGTGACTACAACCTTAGCAGTGTTATACCTAGCTTGCCCAGA
AGTGGTAGTAGAGTGGCTGGTCGCAGTGCCATAGAAGACATACTTTTTAGCAAACTTGTT
ACGTCTGGACTTGGCACTGTGGACGCAGACTATAAAAAGTGTACTAAGGGTCTTTCCATT
GCTGACTTGGCTTGTGCCCAATATTATAATGGCATTATGGTTTTGCCTGGCGTCGCTGAT
GCTGAACGTATGGCCATGTATACAGGTTCTTTAATTGGTGGAATTGCTTTAGGAGGTCTT
ACATCAGCCGCTTCAATACCATTTTCATTAGCAATTCAGTCACGTTTAAATTATGTTGCA
TTGCAGACTGATGTTTTACAAGAAAATCAGAGAATTCTTGCTGCATCTTTTAATAAAGCA
ATGACCAACATAGTAGATGCCTTTACTGGTGTTAATGATGCTATTACACAAACTTCACCA
GCTCTACAAACAGTTGCTACTGCACTTAATAAGATCCAGGATGTTGTTAATCAACAAGGC
AACTCATTGAACCATTTAACTTCTCAGTTGAGGCAGAATTTTCAAGCCATTTCTAGCTCT
ATTCAGGCTATCTATGACAGACTTGATATTATTCAGGCTGATCAACAAGTAGATAGGCTG
ATTACTGGTAGATTGGCTGCTCTGAATGTATTCGTTTCTCATACATTGACTAAGTACACT
GAAGTTCGTGCTTCCAGACAGCTTGCACAACAAAAAGTGAATGAGTGTGTCAAATCCCAG
TCTAAGCGGTATGGCTTCTGTGGAAATGGCACGCACATTTTCTCACTTGTTAATGCTGCT
CCTGAGGGGCTTGTTTTTCTCCATACTGTCTTGCTGCCGACACAATATAAGGATGTTGAA
GCGTGGTCTGGGTTGTGCGTTGATGGTATAAACGGTTATGTGTTGAGACAACCTAATCTT
GCTCTTTACAAAGAAGGCAATTATTATAGAATTACATCTCGCATAATGTTTGAACCACGT
ATTCCTACCATAGCAGATTTTGTCCAAATTGAAAATTGCAATGTCACATTTGTTAACATT
TCTCGCTCTGAGTTGCAAACTATTGTGCCAGAGTATATTGATGTTAATAAGACGCTGCAA
GAATTAAGTTACAAATTGCCAAATTACACTGTTCCAGACCTAGTTGTTGAACAGTACAAC
CAGACTATTTTGAATTTGACCAGTGAAATTAGCACCCTTGAAAATAAATCTGCGGAGCTT
AATTACACTGTTCAAAAACTGCAAACTTTGATCGACAACATAAATAGCACATTAGTTGAC
TTAAAGTGGCTCAACCGTGTTGAGACTTATATCAAGTGGCCTTGGTGGGTGTGGTTGTGC
ATTTCAGTCGTGCTCATCTTTGTGGTGAGTATGTTGCTATTATGTTGTTGTTCTACTGGT
TGCTGCGGCTTCTTTAGTTGTTTTGCATCTTCTATTAGAGGTTGTTGTGAATCAACTAAA
CTTCCTTATTACGACGTTGAAAAGATCCACATACAG
>BN1/GER/2015
ATGTTTGTTTTACTTGTTGCATATGCCTTGTTGCATATTGCTGGTTGTCAAACTACAAAT
GGGACGAACACTAGTCACTCTGTTTGCAACGGCTGTGTTGGTCATTCGGAAAATGTATTT
GCTGTTGAGAGTGGTGGTTATATACCCTCCAACTTTGCATTTAATAATTGGTTCCTCTTA
ACTAATACCTCATCTGTTGTAGATGGTGTTGTGAGGAGTTTTCAGCCTTTGTTGCTTAAT
TGCTTATGGTCTGTTTCTGGCTCGCAGTTTACTACTGGTTTTGTCTATTTTAATGGTACT
GGCAGAGGTGCTTGTAAAGGTTTTTATTCAAATGCTTCGTCTGATGTCATACGTTACAAC
ATCAATTTTGAAGAAAACCTTAGACGTGGAACCATTTTGTTTAAAACATCTTATGGTGCT
GTTGTGTTTTATTGTACCAACAACACTTTGGTTTCAGGTGATGCTCACATACCATCTGGT
ACAGTTTTGGGCAATTTTTATTGCTTTGTAAATACTACTATTGGCAATGAAACTACGTCT
GCTTTTGTGGGTGCACTACCTAAGACAGTTCGTGAGTTTGTTATTTCACGCACAGGACAT
TTTTATATTAATGGCTATCGCTATTTCTCTTTAGGTGATGTAGAAGCCGTTAATTTCAAT
GTCACTAATGCTGCAACCACTGTTTGTACTGTTGCGTTAGCTTCTTATGCTGACGTTTTG
GTTAATGTGTCACAAACTGCTATTGCTAATATAATTTATTGCAATTCTGTTATTAACAGA
CTGAGATGTGACCAGCTGTCCTTTGATGTACCAGATGGTTTTTATTCCACAAGCCCTATT
CAACCCGTTGAGCTACCTGTGTCTATTGTGTCGCTACCTGTTTATCACAAACACACGTTT
ATTGTGTTGTATGTTAACTTCGAACATCGGCGTGGCCCTGGCAAGTGCTATAACTGTCGT
CCTGCTGTTATTAATATTACACTGGCCAATTTTAATGAAACTAAAGGGCCCTTGTGTGTT
GACACATCACACTTCACTACCCAATTC---GTTGATAATGTCAAGCTTGCTAGGTGGAGT
GCTAGTATTAACACGGGAAATTGCCCTTTTTCTTTTGGCAAAGTTAACAACTTTGTTAAA
TTTGGCAGTGTATGTTTTTCGCTAAAGGATATACCCGGTGGTTGCGCAATGCCTATAATG
GCTAATTTGGTTAATTCTAAATCTCATAATATAGGCTCATTGTATGTTTCTTGGAGTGAT
GGTGATGTAATTACTGGCGTCCCGAAACCTGTTGAGGGTGTTAGTTCCTTTATGAATGTT
ACATTGAATAAATGTACTAAATATAACATTTATGATGTATCTGGTGTGGGTGTTATTCGC
ATTAGCAATGACACCTTTCTTAATGGAATTACGTACACATCAACTTCAGGTAACCTTCTG
GGTTTTAAAGATGTTACTAATGGCACCATCTACTCTATCACTCCTTGTAACCCACCAGAT
CAGCTTGTTGTTTATCAGCAAGCTGTTGTTGGTGCTATGTTGTCTGAAAACTTTACTAGT
TACGGCTTTTCTAATGTTGTAGAAATGCCGAAATTTTTCTATGCGTCCAATGGCACTTAT
AATTGCACAGACGCTGTTTTAACGTATTCTAGTTTTGGCGTTTGTGCAGATGGTTCTATA
ATTGCTGTTCAACCACGTAATGTTTCATATGATAGTGTTTCAGCTATTGTCACAGCTAAT
TTGTCTATACCCTTCAATTGGACCACTTCGGTCCAGGTTGAGTATTTACAAATTACAAGT
ACACCTATCGTAGTTGATTGCTCCACTTATGTTTGCAATGGTAATGTGCGCTGTGTTGAA
TTGCTTAAGCAGTACACTTCTGCTTGTAAAACTATTGAAGACGCCTTAAGAAATAGCGCC
ATGCTGGAGTCTGCAGATGTTAGTGAGATGCTCACTTTTGACAAGAAAGCGTTTACACTT
GCTAATGTTAGTAGTTTTGGTGACTACAACCTTAGCAGTGTTATACCTAGCTTGCCTAGA
AGTGGTAGTAGAGTGGCTGGTCGCAGTGCCATAGAAGACATACTTTTTAGCAAACTTGTT
ACGTCTGGACTTGGCACTGTGGACGCAGACTACAAAAAGTGTACTAAGGGTCTTTCCATT
GCTGACTTGGCTTGTGCCCAATATTATAATGGCATTATGGTTTTGCCTGGCGTCGCTGAT
GCTGAACGTATGGCCATGTATACAGGTTCTTTAATTGGTGGAATTGCTTTAGGAGGTCTT
ACATCAGCCGCTTCAATACCATTTTCATTAGCAATTCAGTCACGTTTAAATTATGTTGCA
TTGCAGACTGATGTTTTACAAGAAAATCAGAGAATTCTTGCTGCATCTTTTAATAAAGCA
ATGACCAACATAGTAGATGCCTTTACTGGTGTTAATGATGCTATTACACAAACTTCACAA
GCTCTACAAACAGTTGCTACTGCACTTAATAAGATCCAGGATGTTGTTAATCAACAAGGC
AACTCATTGAACCATTTAACTTCTCAGTTGAGGCAGAATTTTCAAGCCATTTCTAGCTCT
ATTCAGGCTATCTATGACAGACTTGATATTATTCAGGCTGATCAACAAGTAGATAGGCTG
ATTACTGGTAGATTGGCTGCTCTGAATGTATTCGTTTCTCATACATTGACTAAGTACACT
GAAGTTCGTGCTTCCAGACAGCTTGCACAACAAAAAGTGAATGAGTGTGTCAAATCCCAG
TCTAAGCGGTATGGCTTCTGTGGAAATGGCACGCACATTTTCTCACTTGTTAATGCTGCT
CCTGAGGGGCTTGTTTTTCTCCATACTGTCTTGCTGCCGACACAATATAAGGATGTTGAA
GCGTGGTCTGGGTTGTGCGTTGATGGTATAAACGGTTATGTGTTGAGACAACCTAATCTT
GCTCTTTACAAAGAAGGCAATTATTATAGAATTACATCTCGCATAATGTTTGAACCACGT
ATTCCTACCATAGCAGATTTTGTCCAAATTGAAAATTGCAATGTCACATTTGTTAACATT
TCTCGCTCTGAGTTGCAAACTATTGTGCCAGAGTATATTGATGTTAATAAGACGCTGCAA
GAATTAAGTTACAAATTGCCAAATTACACTGTTCCAGACCTAGTTGTTGAACAGTACAAC
CAGACTATTTTGAATTTGACCAGTGAAATTAGCACCCTTGAAAATAAATCTGCGGAGCTT
AATTACACTGTTCAAAAACTGCAAACTTTGATCGACAACATAAATAGCACATTAGTTGAC
TTAAAGTGGCTCAACCGTGTTGAGACTTATATCAAGTGGCCTTGGTGGGTGTGGTTGTGC
ATTTCAGTCGTGCTCATCTTTGTGGTGAGTATGTTGCTATTATGTTGTTGTTCTACTGGT
TGCTGCGGCTTCTTTAGTTGTTTTGCATCTTCTATTAGAGGTTGTTGTGAATCAACTAAA
CTTCCTTATTACGACGTTGAAAAGATCCACATACAG
>Seattle/USA/SC2872/2015
ATGTTTGTTTTACTTGTTGCATATGCCTTGTTGCATATTGCTGGTTGTCAAACTACAAAT
GGGACGAACACTAGTCACTCTGTTTGCAACGGCTGTGTTGGTCATTCGGAAAATGTATTT
GCTGTTGAGAGTGGTGGTTATATACCCTCCAACTTCTCATTTAATAATTGGTTCCTCTTA
ACTAATACCTCATCTGTTGTAGATGGTGTTGTTAGGAGTTTTCAGCCTTTGTTGCTTAAT
TGCTTATGGTCTGTTTCTGGCTTGCAGTTTACTACTGGTTTTGTCTATTTTAATGGTACT
GGCAGAGGTGCTTGTAAAGGTTTTTATTCAAATGCTTCGTCTGATGTCATACGTTACAAC
ATCAATTTTGAAGAAAACCTTAGACGTGGAACCATTTTGTTTAAAACATCTTATGGTGCT
GTTGTGTTTTATTGTACCAACAACACTTTGGTTTCAGGTGATGCTCACATACCATCTGGT
ACAGTTTTGGGCAATTTTTATTGCTTTGTAAATACTACTATTGGCAATGAAACTACGTCT
GCTTTTGTGGGTGCACTACCTAAGACAGTTCGTGAGTTTGTTATTTCACGCACAGGACAT
TTTTATATTAATGGCTATCGCTATTTCTCTTTAGGTGATGTAGAAGCCGTTAATTTCAAT
GTCACTAATGCTGCAACCATTGTTTGTACTGTTGCGTTAGCTTCTTATGCTGACGTTTTG
GTTAATGTGTCACAAACTGCTATTGCTAATATAATTTATTGCAATTCTGTTATTAACAGA
CTGAGATGTGACCAGCTGTCCTTTGATGTACCAGATGGTTTTTATTCCACAAGCCCTATT
CAACCCGTTGAGTTACCTATGTCTATTGTGTCGCTACCTGTTTATCACAAACACACGTTT
ATTGTGTTGCATGTTAAATTCGAACATCAGCGTGGCCCTGGCAAGTGCTATAACTGTCGT
CCTTCTGTTATTAATATTACACTGGCCAATTTTAATGAAACTAAAGGGCCCTTGTGTGTT
GACACATCACACTTCACTACCCAATTC---GTTGATAATGTCAAGCTTGCTAGGTGGAGT
GCTAGTATTAACACGGGAAATTGCCCTTTTTCTTTTGGCAAAGTTAATAACTTTGTTAAA
TTTGGCAGTGTATGTTTTTCGCTAAAGGACATACCCGGTGGTTGCGCAATGCCTATAATG
GCTAATTTGGTTAATCATAAATCTCATAATATAGGCTCATTGTATGTTTCTTGGAGTGAT
GGTGATGTAATTACTGGCGTCCCGAAACCTGTTGAGGGTGTTAGTTCCTTTATGAATGTT
ACATTGAATAAATGTACTAAATATAACATTTATGATGTATCTGGTGTGGGTGTTATTCGC
ATTAGCAATGACACCTTTCTTAATGGAATTACGTACACATCAACTTCAGGTAACCTTCTG
GGTTTTAAAGATGTTACTAATGGCACCATCTACTCTATCACTCCTTGTAACCCACCAGAT
CAGCTTGTTGTTTATCAGCAAGCTGTTGTTGGTGCTATGTTGTCTGAAAACTTTACTAGT
TACGGCTTTTCTAATGTTGTAGAAATGCCGAAATTTTTCTATGCGTCCAATGGCACTTAT
AATTGCACAGACGCTGTTTTAACTTATTCTAGTTTTGGCGTTTGTGCAGATGGTTCTATA
ATTGCTGTTCAACCACGTAATGTTTCATATGATAGTGTTTCAGCTATTGTCACAGCTAAT
TTGTCTATACCCTCCAATTGGACCACTTCGGTCCAGGTTGAGTATTTACAAATTACAAGT
ACACCTATCGTAGTTGATTGCTCCACTTATGTTTGCAATGGTAATGTGCGCTGTGTTGAA
TTGCTTAAGCAGTATACTTCTGCTTGTAAAACTATTGAAGACGCCTTAAGAAATAGCGCC
ATGCTGGAGTCTGCAGATGTTAGTGAGATGCTCACTTTTGACAAGAAAGCGTTTACACTT
GCTAATGTTAGTAGTTTTGGTGACTACAACCTTAGCAGTGTTATACCTAGCTTGCCCAGA
AGTGGTAGTAGAGTGGCTGGTCGCAGTGCCATAGAAGACATACTTTTTAGCAAACTTGTT
ACGTCTGGACTTGGCACTGTGGACGCAGACTACAAAAAGTGTACTAAGGGTCTTTCCATT
GCTGACTTGGCTTGTGCCCAATATTATAATGGCATTATGGTTTTGCCTGGCGTCGCTGAT
GCTGAACGTATGGCCATGTATACAGGTTCTTTAATTGGTGGAATTGCTTTAGGAGGTCTT
ACATCAGCCGCTTCAATACCATTTTCATTAGCAATTCAGTCACGTTTAAATTATGTTGCA
TTGCAGACTGATGTTTTACAAGAAAATCAGAAAATTCTTGCTGCATCTTTTAATAAAGCA
ATGACCAACATAGTAGATGCCTTTACTGGTGTTAATGATGCTATTACACAAACTTCACAA
GCTCTACAAACAGTTGCTACTGCACTTAATAAGATCCAGGATGTTGTTAATCAACAAGGC
AACTCATTGAACCATTTAACTTCTCAGTTGAGGCAGAATTTTCAAGCCATTTCTAGCTCT
ATTCAGGCTATCTATGACAGACTTGATATTATTCAGGCTGATCAACAAGTAGATAGGCTG
ATTACTGGTAGATTGGCTGCTCTGAATGTATTCGTTTCTCATACATTGACTAAGTACACT
GAAGTTCGTGCTTCCAGACAGCTTGCACAACAAAAAGTGAATGAGTGTGTCAAATCCCAG
TCTAAGCGGTATGGCTTCTGTGGAAATGGCACGCACATTTTCTCACTTGTTAATGCTGCT
CCTGAGGGGCTTGTTTTTCTCCATACTGTCTTGCTGCCGACACAATATAAGGATGTTGAA
GCGTGGTCTGGGTTGTGCGTTGATGGTATAAACGGTTATGTGTTGAGACAACCTAATCTT
GCTCTTTACAAAGAAGGCAATTATTATAGAATTACATCTCGCATAATGTTTGAACCACGT
ATTCCTACCATAGCAGATTTTGTCCAAATTGAAAATTGCAATGTCACATTTGTTAACATT
TCTCGCTCTGAGTTGCAAACTATTGTGCCAGAGTATATTGATGTTAATAAGACGCTGCAA
GAATTAAGTTACAAATTGCCAAATTACACTGTTCCAGACCTAGTTGTTGAACAGTACAAC
CAGACTATTTTGAATTTGACCAGTGAAATTAGCACCCTTGAAAATAAATCTGCGGAGCTT
AATTACACTGTTCAAAAACTGCAAACTTTGATCGACAACATAAATAGCACATTAGTTGAC
TTAAAGTGGCTCAACCGTGTTGAGACTTATATCAAGTGGCCTTGGTGGGTGTGGTTGTGC
ATTTCAGTCGTGCTCATCTTTGTGGTGAGTATGTTGCTATTATGTTGTTGTTCTACTGGT
TGCTGCGGCTTCTTTAGTTGTTTTGCATCTTCTATTAAAGGTTGTTGTGAATCAACTAAA
CTTCCTTATTACGACGTTGAAAAGATCCACATACAG
>Seattle/USA/SC3112/2015
ATGTTTGTTTTACTTGTTGCATATGCCTTGTTGCATATTGCTGGTTGTCAAACTACAAAT
GGGACGAACACTAGTCACTCTGTTTGCAACGGCTGTGTTGGTCATTCGGAAAATGTATTT
GCTGTTGAGAGTGGTGGTTATATACCCTCCAACTTCTCATTTAATAATTGGTTCCTCTTA
ACTAATACCTCATCTGTTGTAGATGGTGTTGTTAGGAGTTTTCAGCCTTTGTTGCTTAAT
TGCTTATGGTCTGTTTCTGGCTCGCAGTTTACTACTGGTTTTGTCTATTTTAATGGTACT
GGCAGAGGTGCTTGTAAAGGTTTTTATTCAAATGCTTCGTCTGATGTCATACGTTACAAC
ATCAATTTTGAAGAAAACCTTAGACGTGGAACCATTTTGTTTAAAACATCTTATGGTGCT
GTTGTGTTTTATTGTACCAACAACACTTTGGTTTCAGGTGATGCTCACATACCATCTGGT
ACAGTTTTGGGCAATTTTTATTGCTTTGTAAATACTACTATTGGCAATGAAACTACGTCT
GCTTTTGTGGGTGCACTACCTAAGACAGTTCGTGAGTTTGTTATTTCACGCACAGGACAT
TTTTATATTAATGGCTATCGCTATTTCTCTTTAGGTGATGTAGAAGCCGTTAATTTCAAT
GTCACTAATGCTGCAACCATTGTTTGTACTGTTGCGTTAGCTTCTTATGCTGACGTTTTG
GTTAATGTGTCACAAACTGCTATTGCTAATATAATTTATTGCAATTCTGTTATTAACAGA
CTGAGATGTGACCAGCTGTCCTTTGATGTACCAGATGGTTTTTATTCCACAAGCCCTATT
CAACCCGTTGAGTTACCTATGTCTATTGTGTCGCTACCTGTTTATCACAAACACACGTTT
ATTGTGTTGCATGTTAAATTCGAACATCAGCGTGGCCCTGGCAAGTGCTATAACTGTCGT
CCTTCTGTTATTAATATTACACTGGCCAATTTTAATGAAACTAAAGGGCCCTTGTGTGTT
GACACATCACACTTCACTACCCAATTC---GTTGATAATGTCAAGCTTGCTAGGTGGAGT
GCTAGTATTAACACGGGAAATTGCCCTTTTTCTTTTGGCAAAGTTAATAACTTTGTTAAA
TTTGGCAGTGTATGTTTTTCGCTAAAGGACATACCCGGTGGTTGCGCAATGCCTATAATG
GCTAATTTGGTTAATCATAAATCTCATAATATAGGCTCATTGTATGTTTCTTGGAGTGAT
GGTGATGTAATTACTGGCGTCCCGAAACCTGTTGAGGGTGTTAGTTCCTTTATGAATGTT
ACATTGAATAAATGTACTAAATATAACATTTATGATGTATCTGGTGTGGGTGTTATTCGC
ATTAGCAATGACACCTTTCTTAATGGAATTACGTACACATCAACTTCAGGTAACCTTCTG
GGTTTTAAAGATGTTACTAATGGCACCATCTACTCTATCACTCCTTGTAACCCACCAGAT
CAGCTTGTTGTTTATCAGCAAGCTGTTGTTGGTGCTATGTTGTCTGAAAACTTTACTAGT
TACGGCTTTTCTAATGTTGTAGAAATGCCGAAATTTTTCTATGCGTCCAATGGCACTTAT
AATTGCACAGACGCTGTTTTAACTTATTCTAGTTTTGGCGTTTGTGCAGATGGTTCTATA
ATTGCTGTTCAACCACGTAATGTTTCATATGATAGTGTTTCAGCTATTGTCACAGCTAAT
TTGTCTATACCCTCCAATTGGACCACTTCGGTCCAGGTTGAGTATTTACAAATTACAAGT
ACACCTATCGTAGTTGATTGCTCCACTTATGTTTGCAATGGTAATGTGCGCTGTGTTGAA
TTGCTTAAGCAGTATACTTCTGCTTGTAAAACTATTGAAGACGCCTTAAGAAATAGCGCC
ATGCTGGAGTCTGCAGATGTTAGTGAGATGCTCACTTTTGACAAGAAAGCGTTTACACTT
GCTAATGTTAGTAGTTTTGGTGACTACAACCTTAGCAGTGTTATACCTAGCTTGCCCAGA
AGTGGTAGTAGAGTGGCTGGTCGTAGTGCCATAGAAGACATACTTTTTAGCAAACTTGTT
ACGTCTGGACTTGGCACTGTGGACGCAGACTACAAAAAGTGTACTAAGGGTCTTTCCATT
GCTGACTTGGCTTGTGCCCAATATTATAATGGCATTATGGTTTTGCCTGGCGTCGCTGAT
GCTGAACGTATGGCCATGTATACAGGTTCTTTAATTGGTGGAATTGCTTTAGGAGGTCTT
ACATCAGCCGCTTCAATACCATTTTCATTAGCAATTCAGTCACGTTTAAATTATGTTGCA
TTGCAGACTGATGTTTTACAAGAAAATCAGAAAATTCTTGCTGCATCTTTTAATAAAGCA
ATGACCAACATAGTAGATGCCTTTACTGGTGTTAATGATGCTATTACACAAACTTCACAA
GCTCTACAAACAGTTGCTACTGCACTTAATAAGATCCAGGATGTTGTTAATCAACAAGGC
AACTCATTGAACCATTTAACTTCTCAGTTGAGGCAGAATTTTCAAGCCATTTCTAGCTCT
ATTCAGGCTATCTATGACAGACTTGATATTATTCAGGCTGATCAACAAGTAGATAGGCTG
ATTACTGGTAGATTGGCTGCTCTGAATGTATTCGTTTCTCATACATTGACTAAGTACACT
GAAGTTCGTGCTTCCAGACAGCTTGCACAACAAAAAGTGAATGAGTGTGTCAAATCCCAG
TCTAAGCGGTATGGCTTCTGTGGAAATGGCACGCACATTTTCTCACTTGTTAATGCTGCT
CCTGAGGGGCTTGTTTTTCTCCATACTGTCTTGCTGCCGACACAATATAAGGATGTTGAA
GCGTGGTCTGGGTTGTGCGTTGATGGTATAAACGGTTATGTGTTGAGACAACCTAATCTT
GCTCTTTACAAAGAAGGCAATTATTATAGAATTACATCTCGCATAATGTTTGAACCACGT
ATTCCTACCATAGCAGATTTTGTCCAAATTGAAAATTGCAATGTCACATTTGTTAACATT
TCTCGCTCTGAGTTGCAAACTATTGTGCCAGAGTATATTGATGTTAATAAGACGCTGCAA
GAATTAAGTTACAAATTGCCAAATTACACTGTTCCAGACCTAGTTGTTGAACAGTACAAC
CAGACTATTTTGAATTTGACCAGTGAAATTAGCACCCTTGAAAATAAATCTGCGGAGCTT
AATTACACTGTTCAAAAACTGCAAACTTTGATCGACAACATAAATAGCACATTAGTTGAC
TTAAAGTGGCTCAACCGTGTTGAGACTTATATCAAGTGGCCTTGGTGGGTGTGGTTGTGC
ATTTCAGTCGTGCTCATCTTTGTGGTGAGTATGTTGCTATTATGTTGTTGTTCTACTGGT
TGCTGCGGCTTCTTTAGTTGTTTTGCATCTTCTATTAAAGGTTGTTGTGAATCAACTAAA
CTTCCTTATTACGACGTTGAAAAGATCCACATACAG
>Seattle/USA/SC2282/2017
ATGTTTGTTTTACTTGTTGCATATGCCTTGTTGCATATTGCTGGTTGTCAAACTACAAAT
GGGACGAACACTAGTCACTCTGTTTGCAACGGCTGTGTTGGTCATTCGGAAAATGTATTT
GATGTTGAGAGTGGTGGTTATATACCCTCCAACTTTGCATTTAATAATTGGTTCCTCTTA
ACTAATACCTCATCTGTTGTAGATGGTGTTGTGAGGAGTTTTCAGCCTTTGTTGCTTAAT
TGCTTATGGTCTGTTTCTGGCTCGCAGTTTACTACTGGTTTTGTCTATTTTAATGGTACT
GGCAGAGGTGCTTGTAAAGGTTTTTATTCAAATGCTTCGTCTGATGTCATACGTTACAAC
ATCAATTTTGAAGAAAACCTTAGACGTGGAACCATTTTGTTTAAAACATCTTATGGTGCT
GTTGTGTTTTATTGTACCAACAACACTTTGGTTTCAGGTGATGCTCACATACCATCTGGT
ACAGTTTTGGGCAATTTTTATTGCTTTGTAAATACTACTATTGGCAATGAAACTACGTCT
GCTTTTGTGGGTGCACTACCTAAGACAGTTCGTGAGTTTGTTATTTCACGCACAGGACAT
TTTTATATTAATGGCTATCGCTATTTCTCTTTAGGTGATGTAGAAGCCGTTAATTTCAAT
GTCACTAATGCTGCAACCACTGTTTGTACTGTTGCGTTAGCTTCTTATGCTGACGTTTTG
GTTAATGTGTCACAAACTGCTATTGCTAATATAATTTATTGCAATTCTGTTATTAACAGA
CTGAGATGTGACCAGCTGTCCTTTGATGTACCAGATGGTTTTTATTCCACAAGCCCTATT
CAACCCGTTGAGCTACCTGAGTCTATTGTGTCGCTACCTGTTTATCACAAACACACGTTT
ATTGTGTTGCATGTTAAATTCGAACATGGGCGTGGCCCTGGCAAGTGTTATAACTGTCGT
CCTGCTGTTATTAATATTACACTGGCCAATTTTAATGAAACTAAAGGGCCCTTGTGTGTT
GACACATCACACTTCACTACCCAATTC---GTTGATAATGTCAAGCTTGCTAGGTGGAGT
GCTAGTATTAACACGGGAAATTGCCCTTTTTCTTTTGGCAAAGTTAATAACTTTGTTAAA
TTTGGCAGTGTATGTTTTTCGCTAAAGGATATACCCGGTGGTTGCGCAATGCCTATAATG
GCTAATTTGGTTAATCATAAATCTCATAATATAGGCTCATTGTATGTTTCTTGGAGTGAT
GGTGATGTAATTACTGGTGTCCCGAAACCTGTTGAGGGTGTTAGTTCCTTTATGAATGTT
ACATTGAATAAATGTACTAAATATAACATTTATGATGTATCTGGTGTGGGTGTTATTCGC
ATTAGCAATGACACCTTTCTTAATGGAATTACGTACACATCAACTTCAGGTAACCTTCTG
GGTTTTAAAGATGTTACTAATGGCACCATCTACTCTATCACTCCTTGTAACCCACCAGAT
CAGCTTGTTGTCTATCAGCAAGCTGTTGTTGGTGCTATGTTGTCTGAAAACTTTACTAGT
TACGGCTTTTCTAATGTTGTAGAAATGCCGAAATTTTTCTATGCGTCCAATGGCACTTAT
AATTGCACAGACGCTGTTTTAACGTATTCTAGTTTTGGCGTTTGTGCAGATGGTTCTATA
ATTGCTGTTCAACCACGTAATGTTTCATATGATAGTGTTTCAGCTATTGTCACAGCTAAT
TTGTCTATACCCTCCAATTGGACCACTTCGGTCCAGGTTGAGTATTTACAAATTACAAGT
ACACCTATCGTAGTTGATTGCTCCACTTATGTTTGCAATGGTAATGTGCGCTGTGTTGAA
TTGCTTAAGCAGTACACTTCTGCTTGTAAAACTATTGAAGACGCCTTAAGAAATAGCGCC
ATGCTGGAGTCTGCAGATGTTAGTGAGATGCTCACTTTTGACAAGAAAGCGTTTACACTT
GCTAATGTTAGTAGTTTTGGTGACTACAACCTTAGCAGTGTTATACCTAGCTTGCCCAGA
AGTGGTAGTAGAGTGGCTGGTCGCAGTGCCATAGAAGACATACTTTTTAGCAAACTTGTT
ACGTCTGGACTTGGCACTGTGGACGCAGACTACAAAAAGTGTACTAAGGGTCTTTCCATT
GCTGACTTGGCTTGTGCCCAATATTATAATGGCATTATGGTTTTGCCTGGCGTCGCTGAT
GCTGAACGTATGGCCATGTATACTGGTTCTTTAATTGGTGGAATTGCTTTAGGAGGTCTT
ACATCAGCCGCTTCAATACCATTTTCATTAGCAATTCAGTCACGTTTAAATTATGTTGCA
TTGCAGACTGATGTTTTACAAGAAAATCAGAGAATTCTTGCTGCATCTTTTAATAAAGCA
ATGACCAACATAGTAGATGCCTTTACTGGTGTTAATGATGCTATTACACAAACTTCACAA
GCTCTACAAACAGTTGCTACTGCACTTAATAAGATCCAGGATGTTGTTAATCAACAAGGC
AACTCATTGAGCCATTTAACTTCTCAGTTGAGGCAGAATTTTCAAGCCATTTCTAGCTCT
ATTCAGGCTATCTATGACAGACTTGATATTATTCAGGCTGATCAACAAGTAGATAGGCTG
ATTACTGGTAGATTGGCTGCTCTGAATGTATTCGTTTCTCATACATTGACTAAGTACACT
GAAGTTCGTGCTTCCAGACAGCTTGCACAACAAAAAGTTAATGAGTGTGTCAAATCCCAG
TCTAAGCGGTATGGCTTCTGTGGAAATGGCACGCACATTTTCTCACTTGTTAATGCTGCT
CCTGAGGGGCTTGTTTTTCTCCATACTGTCTTGCTGCCGACACAATATAAGGATGTTGAG
GCGTGGTCTGGGTTGTGCGTTGATGGTATAAACGGTTATGTGTTGAGACAACCTAATCTT
GCTCTTTACAAAGAAGGCAATTATTATAGAATTACATCTCGCATAATGTTTGAACCACGT
ATTCCTACCATAGCAGATTTTGTCCAAATTGAAAATTGCAATGTCACATTTGTTAACATT
TCTCGCTCTGAGTTGCAAACTATTGTGCCAGAGTATATTGATGTTAATAAGACGCTGCAA
GAATTAAGTTACAAATTGCCAAATTACACTGTTCCAGACCTAGTTGTTGAACAGTACAAC
CAGACTATTTTGAATTTGACCAGTGAAATTAGCACCCTTGAAAATAAATCTGCGGAGCTT
AATTACACTGTTCAAAAACTGCAAACTTTGATCGACAACATAAATAGCACATTAGTTGAC
TTAAAGTGGCTCAACCGTGTTGAGACTTATATCAAGTGGCCTTGGTGGGTGTGGTTGTGC
ATTTCAGTCGTGCTCATCTTTGTGGTGAGTATGTTGCTATTATGTTGTTGTTCTACTGGT
TGCTGCGGCTTCTTTAGTTGTTTTGCATCTTCTATTAGAGGTTGTTGTGAATCAACTAAA
CTTCCTTATTACGACGTTGAAAAGATCCACATACAG
>Seattle/USA/SC1143/2016
ATGTTTGTTTTACTTGTTGCATATGCCTTGTTGCATATTGCTGGTTGTCAAACTACAAAT
GGGACGAACACTAGTCACTCTGTTTGCAACGGCTGTGTTGGTCATTCGGAAAATGTATTT
GCTGTTGAGAGTGGTGGTTATATACCCTCCAACTTTTCATTTAATAATTGGTTCCTCTTA
ACTAATACCTCATCTGTTGTAGATGGTGTTGTGAGGAGTTTTCAGCCTTTGTTGCTTAAT
TGCTTATGGTCTGTTTCTGGCTCGCAGCTTACTACTGGTTTTGTCTATTTTAATGGTACT
GGGAGAGGTGCTTGTAAAGGTTTTTATTCAAATGCTTCGTCTGATGTCATACGTTACAAC
ATCAATTTTGAAGAAAACCTTAGACGTGGAACCATTTTGTTTAAAACATCTTATGGTGCT
GTTGTGTTTTATTGTACCAACAACACTTTGGTTTCAGGTGATGCTCATATACCATCTGGT
ACAGTTTTGGGCAATTTTTATTGCTTTGTAAATACTACTATTGGCAATGAAACTACGTCT
GCTTTTGTGGGTGCACTACCTAAGACAGTTCGTGAGTTTGTTATTTCACGCACAGGACAT
TTTTATATTAATGGCTATCGCTATTTCTCTTTAGGTAATGTAGAAGCCGTTAATTTCAAT
GTCACTAATGCTGCAACCACTGTTTGTACTGTTGCGTTAGCTTCTTATGCTGACGTTTTG
GTTAATGTGTCACAAACTGTTATTGCTAATATAATTTATTGCAATTCTGTTATTAACAGA
CTGAGATGTGACCAGCTGTCCTTTGATGTACCAGATGGTTTTTATTCCACAAGCCCTATT
CAACCCGTTGAGTTACCTGCGTCTATTGTGTCGCTACCTGTTTATCACAAACACACGTTT
ATTGTGTTGCATGTTAAATTCGAACATCAGCGTGGCCCTGGCAAGTGCTATAACTGTCGT
CCTTCTGTTATTAATATTACACTGGCCAATTTTAATGAAACTAAAGGGCCCTTGTGTGTT
GACACATCACACTTCACTACCCAATTC---GTTGATAATGTCAAGCTTGCTAGGTGGAGT
GCTAGTATTAACACGGGAAATTGCCCTTTTTCTTTTGGCAAAGTTAATAACTTTGTTAAA
TTTGGCAGTGTATGTTTTTCGCTAAAGGACATACCCGGTGGTTGCGCAATGCCTATAATG
GCTAATTTGGTTAATCATAAATCTCATAATATAGGCTCATTGTATGTTTCTTGGAGTGAT
GGTGATGTAATTACTGGCGTCCCGAAACCTGTTGAGGGTGTTAGTTCCTTTATGAATGTT
ACATTGAATAAATGTACTAAATATAACATTTATGGTGTATCTGGTGTGGGTGTTATTCGC
ATTAGCAATGACACCTTTCTTAATGGAATTACGTACACATCAACTTCAGGTAACCTTCTG
GGTTTTAAAGATGTTACTAATGGCACCATCTACTCTATCACTCCTTGTAACCCACCAGAT
CAGCTTGTTGTTTATCAGCAAGCTGTTGTTGGTGCTATGTTGTCTGAAAACTTTACTAGT
TACGGCTTTTCTAATGTTGTAGAAATGCCGAAATTTTTCTATGCGTCCAATGGCACTTAT
AATTGCACAGACGCTGTTTTAACTTATTCTAGTTTTGGCGTTTGTGCAGATGGTTCTATA
ATTGCTGTTCAACCACGTAATGTTTCATATGATAGTGTTTCAGCTATTGTCACAGCTAAT
TTGTCTATACCCTCCAATTGGACCACTTCGGTCCAGGTTGAGTATTTACAAATTACAAGT
ACACCTATCGTAGTTGATTGCTCCACTTATGTTTGCAATGGTAATGTGCGCTGTGTTGAA
TTGCTTAAGCAGTATACTTCTGCTTGTAAAACTATTGAAGACGCCTTAAGAAATAGCGCC
ATGCTGGAGTCTGCAGATGTTAGTGAGATGCTCACTTTTGACAAGAAAGCGTTTACACTT
GCTAATGTTAGTAGTTTTGGTGACTACAACCTTAGCAGTGTTATACCTAGCTTGCCCAGA
AGTGGTAGTAGAGTGGCTGGTCGCAGTGCCATAGAAGACATACTTTTTAGCAAACTTGTT
ACGTCTGGACTTGGCACTGTGGACGCAGACTACAAAAAGTGTACTAAGGGTCTTTCCATT
GCTGACTTGGCTTGTGCCCAATATTATAATGGCATTATGGTTTTGCCTGGCGCCGCTGAT
GCTGAACGTATGGCCATGTATACAGGTTCTTTAATTGGTGGAATTGCTTTAGGAGGTCTT
ACATCAGCCGCTTCAATACCATTTTCATTAGCAATTCAGTCACGTTTAAATTATGTTGCA
TTGCAGACTGATGTTTTACAAGAAAATCAGAAAATTCTTGCTGCATCTTTTAATAAAGCA
ATGACCAACATAGTAGATGCCTTTACTGGTGTTAATGATGCTATTACACAAACTTCACAA
GCTCTACAAACAGTTGCTACTGCACTTAATAAGATCCAGGATGTTGTTAATCAACAAGGC
AACTCATTGAACCATTTAACTTCTCAGTTGAGGCAGAATTTTCAAGCCATTTCTAGCTCT
ATTCAGGCTATCTATGACAGACTTGATATTATTCAGGCTGATCAACAAGTAGATAGGCTG
ATTACTGGTAGATTGGCTGCTCTGAATGTATTCGTTTCTCATACATTGACTAAGTACACT
GAAGTTCGTGCTTCCAGACAGCTTGCACAACAAAAAGTGAATGAGTGTGTCAAATCCCAG
TCTAAGCGGTATGGCTTCTGTGGAAATGGCACGCACATTTTCTCACTTGTTAATGCTGCT
CCTGAGGGGCTTGTTTTTCTCCATACTGTCTTGCTGCCGACACAATATAAGGATGTTGAA
GCGTGGTCTGGGTTGTGCGTTGATGGTATAAACGGTTATGTGTTGAGACAACCTAATCTT
GCTCTTTACAAAGAAGGCAATTATTATAGAATTACATCTCGCATAATGTTTGAACCACGT
ATTCCTACCATAGCAGATTTTGTCCAAATTGAAAATTGCAATGTTACATTTGTTAACATT
TCTCGCTCTGAGTTGCAAACTATTGTGCCAGAGTATATTGATGTTAATAAGACGCTGCAA
GAATTAAGTTACAAATTGCCAAATTACACTGTTCCAGACCTAGTTGTTGAACAGTACAAC
CAGACTATTTTGAATTTGACCAGTGAAATTAGCACCCTTGAAAATAAATCTGCGGAGCTT
AATTACACTGTTCAAAAACTGCAAACTTTGATCGACAACATAAATAGCACATTAGTTGAC
TTAAAGTGGCTCAACCGTGTTGAGACTTATATCAAGTGGCCTTGGTGGGTGTGGTTGTGC
ATTTCAGTCGTGCTCATCTTTGTGGTGAGTATGTTGCTATTATGTTGTTGTTCTACTGGT
TGCTGCGGCTTCTTTAGTTGTTTTGCATCTTCTATTAAAGGTTGTTGTGAATCAACTAAA
CTTCCTTATTACGACGTTGAAAAGATCCACATACAG
>Seattle/USA/SC677/2016
ATGTTTGTTTTACTTGTTGCATATGCCTTGTTGCATATTGCTGGTTGTCAAACTACAAAT
GGGACGAACACTAGTCACTCTGTTTGCAACGGCTGTGTTGGTCATTCGGAAAATGTATTT
GCTGTTGAGAGTGGTGGTTATATACCCTCCAACTTCTCATTTAATAATTGGTTCCTCTTA
ACTAATACCTCATCTGTTGTAGATGGTGTTGTTAGGAGTTTTCAGCCTTTGTTGCTTAAT
TGCTTATGGTCTGTTTCTGGCTCGCAGTTTACTACTGGTTTTGTCTATTTTAATGGTACT
GGCAGCGGTGCTTGTAAAGGTTTTTATTCAAATGCTTCGTCTGATGTCATACGTTACAAC
ATCAATTTTGAAGAAAACCTTAGACGTGGAACCATTTTGTTTAAAACATCTTATGGTGCT
GTTGTGTTTTATTGTACCAACAACACTTTGGTTTCAGGTGATGCTCACATACCATCTGGT
ACAGTTTTGGGCAATTTTTATTGCTTTGTAAATACTACTATTGGCAATGAAACTACGTCT
GCTTTTGTGGGTGCACTACCTAAGACAGTTCGTGAGTTTGTTATTTCACGCACAGGACAT
TTTTATATTAATGGCTATCGCTATTTCTCTTTAGGTGATGTAGAAGCCGTTAATTTCAAT
GTCACTAATGCTGCAACCATTGTTTGTACTGTTGCGTTAGCTTCTTATGCTGACGTTTTG
GTTAATGTGTCACAAACTGCTATTGCTAATATAATTTATTGCAATTCTGTTATTAACAGA
CTGAGATGTGACCAGCTGTCCTTTGATGTACCAGATGGTTTTTATTCCACAAGCCCTATT
CAACCCGTTGAGTTACCTATGTCTATTGTGTCGCTACCTGTTTATCACAAACACACGTTT
ATTGTGTTGCATGTTAAATTCGAACATCAGCGTGGCCCTGGCAAGTGCTATAACTGTCGT
CCTTCTGTTATTAATATTACACTGGCCAATTTTAATGAAACTAAAGGGCCCTTGTGTGTT
GACACATCACACTTCACTACCCAATTC---GTTGATAATGTCAAGCTTGCTAGGTGGAGT
GCTAGTATTAACACGGGAAATTGCCCTTTTTCTTTTGGCAAAGTTAATAACTTTGTTAAA
TTTGGCAGTGTATGTTTTTCGCTAAAGGACATACCCGGTGGTTGCGCAATGCCTATAATG
GCTAATTTGGTTAATCATAAATCTCATAATATAGGCTCATTGTATGTTTCTTGGAGTGAT
GGTGATGTAATTACTGGCGTCCCGAAACCTGTTGAGGGTGTTAGTTCCTTTATGAATGTT
ACATTGAATAAATGTACTAAATATAACATTTATGATGTATCTGGTGTGGGTGTTATTCGC
ATTAGCAATGACACCTTTCTTAATGGAATTACGTACACATCAACTTCAGGTAACCTTCTG
GGTTTTAAAGATGTTACTAATGGCACCATCTACTCTATCACTCCTTGTAACCCACCAGAT
CAGCTTGTTGTTTATCAGCAAGCTGTTGTTGGTGCTATGTTGTCTGAAAACTTTACTAGT
TACGGCTTTTCTAATGTTGTAGAAATGCCGAAATTTTTCTATGCGTCCAATGGCACTTAT
AATTGCACAGACGCTGTTTTAACTTATTCTAGTTTTGGCGTTTGTGCAGATGGTTCTATA
ATTGCTGTTCAACCACGTAATGTTTCATATGATAGTGTTTCAGCTATTGTCACAGCTAAT
TTGTCTATACCCTCCAATTGGACCACTTCGGTCCAGGTTGAGTATTTACAAATTACAAGT
ACACCTATCGTAGTTGATTGCTCCACTTATGTTTGCAATGGTAATGTGCGCTGTGTTGAA
TTGCTTAAGCAGTATACTTCTGCTTGTAAAACTATTGAAGACGCCTTAAGAAATAGCGCC
ATGCTGGAGTCTGCAGATGTTAGTGAGATGCTCACTTTTGACAAGAAAGCGTTTACACTT
GCTAATGTTAGTAGTTTTGGTGACTACAACCTTAGCAGTGTTATACCTAGCTTGCCCAGA
AGTGGTAGTAGAGTGGCTGGTCGCAGTGCCATAGAAGACATACTTTTTAGCAAACTTGTT
ACGTCTGGACTTGGCACTGTGGACGCAGACTACAAAAAGTGTACTAAGGGTCTTTCCATT
GCTGACTTGGCTTGTGCCCAATATTATAATGGCATTATGGTTTTGCCTGGCGTCGCTGAT
GCTGAACGTATGGCCATGTATACAGGTTCTTTAATTGGTGGAATTGCTTTAGGAGGTCTT
ACATCAGCCGCTTCAATACCATTTTCATTAGCAATTCAGTCACGTTTAAATTATGTTGCA
TTGCAGACTGATGTTTTACAAGAAAATCAGAAAATTCTTGCTGCATCTTTTAATAAAGCA
ATGACCAACATAGTAGATGCCTTTACTGGTGTTAATGATGCTATTACACAAACTTCACAA
GCTTTACAAACAGTTGCTACTGCACTTAATAAGATCCAGGATGTTGTTAATCAACAAGGC
AACTCATTGAACCATTTAACTTCTCAGTTGAGGCAGAATTTTCAAGCCATTTCTAGCTCT
ATTCAGGCTATCTATGACAGACTTGATATTATTCAGGCTGATCAACAAGTAGATAGGCTG
ATTACTGGTAGATTGGCTGCTCTGAATGTATTCGTTTCTCATACATTGACTAAGCACACT
GAAGTTCGTGCTTCCAGACAGCTTGCACAACAAAAAGTGAATGAGTGTGTCAAATCCCAG
TCTAAGCGGTATGGCTTCTGTGGAAATGGCACGCACATTTTCTCACTTGTTAATGCTGCT
CCTGAGGGGCTTGTTTTTCTCCATACTGTCTTGCTGCCGACACAATATAAGGATGTTGAA
GCGTGGTCTGGGTTGTGCGTTGATGGTACAAACGGTTATGTGTTGAGACAACCTAATCTT
GCTCTTTACAAAGAAGGCAATTATTATAGAATTACATCTCGCATAATGTTTGAACCACGT
ATTCCTACCATAGCAGATTTTGTCCAAATTGAAAATTGCAATGTCACATTTGTTAACATT
TCTCGCTCTGAGTTGCAAACTATTGTGCCAGAGTATATTGATGTTAATAAGACGCTGCAA
GAATTAAGTTACAAATTGCCAAATTACACTGTTCCAGACCTAGTTGTTGAACAGTACAAC
CAGACTATTTTGAATTTGACCAGTGAAATTAGCACCCTTGAAAATAAATCTGCGGAGCTT
AATTACACTGTTCAAAAACTGCAAACTTTGATCGACAACATAAATAGCACATTAGTTGAC
TTAAAGTGGCTCAACCGTGTTGAGACTTATATCAAGTGGCCTTGGTGGGTGTGGTTGTGC
ATTTCAGTCGTGCTCATCTTTGTGGTGAGTATGTTGCTATTATGTTGTTGTTCTACTGGT
TGCTGCGGCTTCTTTAGTTGTTTTGCATCTTCTATTAAAGGTTGTTGTGAATCAACTAAA
CTTCCTTATTACGACGTTGAAAAGATCCACATACAG
>Seattle/USA/SC579/2016
ATGTTTGTTTTACTTGTTGCATATGCCTTGTTGCATATTGCTGGTTGTCAAACTACAAAT
GGGACGAACACTAGTCACTCTGTTTGCAACGGCTGTGTTGGTCATTCGGAAAATGTATTT
GCTGTTGAGAGTGGTGGTTATATACCCTCCAACTTCTCATTTAATAATTGGTTCCTCTTA
ACTAATACCTCATCTGTTGTAGATGGTGTTGTTAGGAGTTTTCAGCCTTTGTTGCTTAAT
TGCTTATGGTCTGTTTCTGGCTCGCAGTTTACTACTGGTTTTGTCTATTTTAATGGTACT
GGCAGAGGTGCTTGTAAAGGTTTTTATTCAAATGCTTCGTCTGATGTCATACGTTACAAC
ATCAATTTTGAAGAAAACCTTAGACGTGGAACCATTTTGTTTAAAACATCTTATGGTGCT
GTTGTGTTTTATTGTACCAACAACACTTTGGTTTCAGGTGATGCTCACATACCATCTGGT
ACAGTTTTGGGCAATTTTTATTGCTTTGTAAATACTACTATTGGCAATGAAACTACGTCT
GCTTTTGTGGGTGCACTACCTAAGACAGTTCGTGAGTTTGTTATTTCACGCACAGGACAT
TTTTATATTAATGGCTATCGCTATTTCTCTTTAGGTGATGTAGAAGCCGTTAATTTCAAT
GTCACTAATGCTGCAACCATTGTTTGTACTGTTGCGTTAGCTTCTTATGCTGACGTTTTG
GTTAATGTGTCACAAACTGCTATTGCTAATATAATTTATTGCAATTCTGTTATTAACAGA
CTGAGATGTGACCAGCTGTCCTTTGATGTACCAGATGGTTTTTATTCCACAAGCCCTATT
CAACCCGTTGAGTTACCTATGTCTATTGTGTCGCTACCTGTTTATCACAAACACACGTTT
ATTGTGTTGCATGTTAAATTCGAACATCAGCGTGGCCCTGGCAAGTGCTATAACTGTCGT
CCTTCTGTTATTAATATTACACTGGCCAATTTTAATGAAACTAAAGGGCCCTTGTGTGTT
GACACATCACACTTCACTACCCAATTC---GTTGATAATGTCAAGCTTGCTAGGTGGAGT
GCTAGTATTAACACGGGAAATTGCCCTTTTTCTTTTGGCAAAGTTAATAACTTTGTTAAA
TTTGGCAGTGTATGTTTTTCGCTAAAGGACATACCCGGTGGTTGCGCAATGCCTATAATG
GCTAATTTGGTTAATCATAAATCTCATAATATAGGCTCATTGTATGTTTCTTGGAGTGAT
GGTGATGTAATTACTGGCGTCCCGAAACCTGTTGAGGGTGTTAGTTCCTTTATGAATGTT
ACATTGAATAAATGTACTAAATATAACATTTATGATGTATCTGGTGTGGGTGTTATTCGC
ATTAGCAATGACACCTTTCTTAATGGAATTACGTACACATCAACTTCAGGTAACCTTCTG
GGTTTTAAAGATGTTACTAATGGCACCATCTACTCTATCACTCCTTGTAATCCACCAGAT
CAGCTTGTTGTTTATCAGCAAGCTGTTGTTGGTGCTATGTTGTCTGAAAACTTTACTAGT
TACGGCTTTTCTAATGTTGTAGAAATGCCGAAATTTTTCTATGCGTCCAATGGCACTTAT
AATTGCACAGACGCTGTTTTAACTTATTCTAGTTTTGGCGTTTGTGCAGATGGTTCTATA
ATTGCTGTTCAACCACGTAATGTTTCATATGATAGTGTTTCAGCTATTGTCACAGCTAAT
TTGTCTATACCCTCCAATTGGACCACTTCGGTCCAGGTTGAGTATTTACAAATTACAAGT
ACACCTATCGTAGTTGATTGCTCCACTTATGTTTGCAATGGTAATGTGCGCTGTGTTGAA
TTGCTTAAGCAGTATACTTCTGCTTGTAAAACTATTGAAGACGCCTTAAGAAATAGCGCC
ATGCTGGAGTCTGCAGATGTTAGTGAGATGCTCACTTTTGACAAGAAAGCGTTTACACTT
GCTAATGTTAGTAGTTTTGGTGACTACAACCTTAGCAGTGTTATACCTAGCTTGCCCAGA
AGTGGTAGTAGAGTGGCTGGTCGCAGTGCCATAGAAGACATACTTTTTAGCAAACTTGTT
ACGTCTGGACTTGGCACTGTGGACGCAGACTACAAAATGTGTACTAAGGGTCTTTCCATT
GCTGACTTGGCTTGTGCCCAATATTATAATGGCATTATGGTTTTGCCTGGCGTCGCTGAT
GCTGAACGTATGGCCATGTATACAGGTTCTTTAATTGGTGGAATTGCTTTAGGAGGTCTT
ACATCAGCCGCTTCAATACCATTTTCATTAGCAATTCAGTCACGTTTAAATTATGTTGCA
TTGCAGACTGATGTTTTACAAGAAAATCAGAAAATTCTTGCTGCATCTTTTAATAAAGCA
ATGACCAACATAGTAGATGCCTTTACTGGTGTTAATGATGCTATTACACAAACTTCACAA
GCTCTACAAACAGTTGCTACTGCACTTAATAAGATCCAGGATGTTGTTAATCAACAAGGC
AACTCATTGAACCATTTAACTTCTCAGTTGAGGCAGAATTTTCAAGCCATTTCTAGCTCT
ATTCAGGCTATCTATGACAGACTTGATATTATTCAGGCTGATCAACAAGTAGATAGGCTG
ATTACTGGTAGATTGGCTGCTCTGAATGTATTCGTTTCTCATACATTGACTAAGTACACT
GAAGTTCGTGCTTCCAGACAGCTTGCACAACAAAAAGTGAATGAGTGTGTCAAATCCCAG
TCTAAGCGGTATGGCTTCTGTGGAAATGGCACGCACATTTTCTCACTTGTTAATGCTGCT
CCTGAGGGGCTTGTTTTTCTCCATACTGTCTTGCTGCCGACACAATATAAGGATGTTGAA
GCGTGGTCTGGGTTGTGCGTTGATGGTATAAACGGTTATGTGTTGAGACAACCTAATCTT
GCTCTTTACAAAGAAGGCAATTATTATAGAATTACATCTCGCATAATGTTTGAACCACGT
ATTCCTACCATAGCAGATTTTGTCCAAATTGAAAATTGCAATGTCACATTTGTTAACATT
TCTCGCTCTGAGTTGCAAACTATTGTGCCAGAGTATATTGATGTTAATAAGACGCTGCAA
GAATTAAGTTACAAATTGCCAAATTACACTGTTCCAGACCTAGTTGTTGAACAGTACAAC
CAGACTATTTTGAATTTGACCAGTGAAATTAGCACCCTTGAAAATAAATCTGCGGAGCTT
AATTACACTGTTCAAAAACTGCAAACTTTGATCGACAACATAAATAGCACATTAGTTGAC
TTAAAGTGGCTCAACCGTGTTGAGACTTATATCAAGTGGCCTTGGTGGGTGTGGTTGTGC
ATTTCAGTCGTGCTCATCTTTGTGGTGAGTATGTTGCTATTATGTTGTTGTTCTACTGGT
TGCTGCGGCTTCTTTAGTTGTTTTGCATCTTCTATTAAAGGTTGTTGTGAATCAACTAAA
CTTCCTTATTACGACGTTGAAAAGATCCACATACAG
>Seattle/USA/SC1073/2016
ATGTTTGTTTTACTTGTTGCATATGCCTTGTTGCATATTGCTGGTTGTCAAACTACAAAT
GGGACGAACACTAGTCACTCTGTTTGCAACGGCTGTGTTGGTCATTCGGAAAATGTATTT
GCTGTTGAGAGTGGTGGTTATATACCCTCCAACTTCTCATTTAATAATTGGTTCCTCTTA
ACTAATACCTCATCTGTTGTAGATGGTGTTGTTAGGAGTTTTCAGCCTTTGTTGCTTAAT
TGCTTATGGTCTGTTTCTGGCTCGCAGTTTACTACTGGTTTTGTCTATTTTAATGGTACT
GGCAGAGGTGCTTGTAAAGGTTTTTATTCAAATGCTTCGTCTGATGTCATACGTTACAAC
ATCAATTTTGAAGAAAACCTTAGACGTGGAACCATTTTGTTTAAAACATCTTATGGTGCT
GTTGTGTTTTATTGTACCAACAACACTTTGGTTTCAGGTGATGCTCACATACCATCTGGT
ACAGTTTTGGGCAATTTTTATTGCTTTGTAAATACTACTATTGGCAATGAAACTACGTCT
GCTTTTGTGGGTGCACTACCTAAGACAGTTCGTGAGTTTGTTATTTCACGCACAGGACAT
TTTTATATTAATGGCTATCGCTATTTCTCTTTAGGTGATGTAGAAGCCGTTAATTTCAAT
GTCACTAATGCTGCAACCATTGTTTGTACTGTTGCGTTAGCTTCTTATGCTGACGTTTTG
GTTAATGTGTCACAAACTGCTATTGCTAATATAATTTATTGCAATTCTGTTATTAACAGA
CTGAGATGTGACCAGCTGTCCTTTGATGTACCAGATGGTTTTTATTCCACAAGCCCTATT
CAACCCGTTGAGTTACCTATGTCTATTGTGTCGCTACCTGTTTATCACAAACACACGTTT
ATTGTGTTGCATGTTAAATTCGAACATCAGCGTGGCCCTGGCAAGTGCTATAACTGTCGT
CCTTCTGTTATTAATATTACACTGGCCAATTTTAATGAAACTAAAGGGCCCTTGTGTGTT
GACACATCACACTTCACTACCCAATTC---GTTGATAATGTCAAGCTTGCTAGGTGGAGT
GCTAGTATTAACACGGGAAATTGCCCTTTTTCTTTTGGCAAAGTTAATAACTTTGTTAAA
TTTGGCAGTGTATGTTTTTCGCTAAAGGACATACCCGGTGGTTGCGCAATGCCTATAATG
GCTAATTTGGTTAATCATAAATCTCATAATATAGGCTCATTGTATGTTTCTTGGAGTGAT
GGTGATGTAATTACTGGCGTCCCGAAACCTGTTGAGGGTGTTAGTTCCTTTATGAATGTT
ACATTGAATAAATGTACTAAATATAACATTTATGATGTATCTGGTGTGGGTGTTATTCGC
ATTAGCAATGACACCTTTCTTAATGGAATTACGTACACATCAACTTCAGGTAACCTTCTG
GGTTTTAAAGATGTTACTAATGGCACCATCTACTCTATCACTCCTTGTAACCCACCAGAT
CAGCTTGTTGTTTATCAGCAAGCTGTTGTTGGTGCTATGTTGTCTGAAAACTTTACTAGT
TACGGATTTTCTAATGTTGTAGAAATGCCGAAATTTTTCTATGCGTCCAATGGCACTTAT
AATTGCACAGACGCTGTTTTAACTTATTCTAGTTTTGGCGTTTGTGCAGATGGTTCTATA
ATTGCTGTTCAACCACGTAATGTTTCATATGATAGTGTTTCAGCTATTGTCACAGCTAAT
TTGTCTATACCCTCCAATTGGACCACTTCGGTCCAGGTTGAGTATTTACAAATTACAAGT
AAACCTATCGTAGTTGATTGCTCCACTTATGTTTGCAATGGTAATGTGCGCTGTGTTGAA
TTGCTTAAGCAGTATACTTCTGCTTGTAAAACTATTGAAGACGCCTTAAGAAATAGCGCC
ATGCTGGAGTCTGCAGATGTTAGTGAGATGCTCACTTTTGACAAGAAAGCGTTTACACTT
GCTAATGTTAGTAGTTTTGGTGACTACAACCTTAGCAGTGTTATACCTAGCTTGCCCAGA
AGTGGTAGTAGAGTGGCTGGTCGCAGTGCCATAGAAGACATACTTTTTAGCAAACTTGTT
ACGTCTGGACTTGGCACTGTGGACGCAGACTACAAAAAGTGTACTAAGGGTCTTTCCATT
GCTGACTTGGCTTGTGCCCAATATTATAATGGCATTATGGTTTTGCCTGGCGTCGCTGAT
GCTGAACGTATGGCCATGTATACAGGTTCTTTAATTGGTGGAATTGCTTTAGGAGGTCTT
ACATCAGCCGCTTCAATACCATTTTCATTAGCAATTCAGTCACGTTTAAATTATGTTGCA
TTGCAGACTGATGTTTTACAAGAAAATCAGAAAATTCTTGCTGCATCTTTTAATAAAGCA
ATGACCAACATAGTAGATGCCTTTACTGGTGTTAATGATGCTATTACACAAACTTCACAA
GCTCTACAAACAGTTGCTACTGCACTTAATAAGATCCAGGATGTTGTTAATCAACAAGGC
AACTCATTGAACCATTTAACTTCTCAGTTGAGGCAGAATTTTCAAGCCATTTCTAGCTCT
ATTCAGGCTATCTATGACAGACTTGATATTATTCAGGCTGATCAACAAGTAGATAGGCTG
ATTACTGGTAGATTGGCTGCTCTGAATGTATTCGTTTCTCATACATTGACTAAGTACACT
GAAGTTCGTGCTTCCAGACAGCTTGCACAACAAAAAGTGAATGAGTGTGTCAAATCCCAG
TCTAAGCGGTATGGCTTCTGTGGAAATGGCACGCACATTTTCTCACTTGTTAATGCTGCT
CCTGAGGGGCTTGTTTTTCTCCATACTGTCTTGCTGCCGACACAATATAAGGATGTTGAA
GCGTGGTCTGGGTTGTGCGTTGATGGTATAAACGGTTATGTGTTGAGACAACCTAATCTT
GCTCTTTACAAAGAAGGCAATTATTATAGAATTACATCTCGCATAATGTTTGAACCACGT
ATTCCTACCATAGCAGATTTTGTCCAAATTGAAAATTGCAATGTCACATTTGTTAACATT
TCTCGCTCTGAGTTGCAAACTATTGTGCCAGAGTATATTGATGTTAATAAGACGCTGCAA
GAATTAAGTTACAAATTGCCAAATTACACTGTTCCAGACCTAGTTGTTGAACAGTACAAC
CAGACTATTTTGAATTTGACCAGTGAAATTAGCACCCTTGAAAATAAATCTGCGGAGCTT
AATTACACTGTTCAAAAACTGCAAACTTTGATCGACAACATAAATAGCACATTAGTTGAC
TTAAAGTGGCTCAACCGTGTTGAGACTTATATCAAGTGGCCTTGGTGGGTGTGGTTGTGC
ATTTCAGTCGTGCTCATCTTTGTGGTGAGTATGTTGCTATTATGTTGTTGTTCTACTGGT
TGCTGCGGCTTCTTTAGTTGTTTTGCATCTTCTATTAAAGGTTGTTGTGAATCAACTAAA
CTTCCTTATTACGACGTTGAAAAGATCCACATACAG
>Seattle/USA/SC9731/2016
ATGTTTGTTTTACTTGTTGCATATGCCTTGTTGCATATTGCTGGTTGTCAAACTACAAAT
GGGACGAACACTAGTCACTCTGTTTGCAACGGCTGTGTTGGTCATTCGGAAAATGTATTT
GCTGTTGAGAGTGGTGGTTATATACCCTCCAACTTTGCATTTAATAATTGGTTCCTCTTA
ACTAATACCTCATCTGTTGTAGATGGTGTTGTGAGGAGTTTTCAGCCTTTGTTGCTTAAT
TGCTTATGGTCTGTTTATGGCTCGGAGTTTACTACTGGTTTTGTCTATTTTAATGGTACT
GGGAGAGGTGCTTGTAAAGGTTTTTATTCAAATGCTTCGTCTGATGTCATACGTTACAAC
ATCAATTTTGAAGAAAACCTTAGACGTGGAACCATTTTGTTTAAAACATCTTATGGTGCT
GTTGTGTTTTATTGTACCAACAACACTTTGGTTTCAGGTGATGCTCACATACCATCTGGT
ACAGTTTTGGGCAATTTTTATTGCTTTGTAAATACTACTATTGGCAATGAAACTACGTCT
GCTTTTGTGGGTGCACTACCTAAGACAGTTCGTGAGTTTGTTATTTCACGCACAGGACAT
TTTTATATTAATGGCTATCGCTATTTCTCTTTAGGTAATGTAGAAGCCGTTAATTTCAAT
GTCACTAATGCTGCAACCACTGTTTGTACTGTTGCGTTAGCTTCTTATGCTGACGTTTTG
GTTAATGTGTCACAAACTGCTATTGCTAATATAATTTATTGCAATTCTGTTATTAACAGA
CTGAGATGTGACCAGCTGTCCTTTGATGTACCAGATGGTTTTTATTCCACAAGCCCTATT
CAACCCGTTGAGCTACCTGTGTCTATTGTGTCGCTACCTGTTTATCACAAACACACGTTT
ATTGTGTTGTATGTTAACTTCGAACATCAGCGTGGCCCTGGCAAGTGCTATAACTGTCGT
CCTGCTGTTATTAATATTACACTGGCCAATTTTAATGAAACTAAAGGGCCCTTGTGTGTT
GACACATCACACTTCACTACCCAATTC---GTCGATAATGTCAAGCTTGCTAGGTGGAGT
GCTAGTATTAACACGGGAAATTGCCCTTTTTCTTTTGGCAAAGTTATTAACTTTGTTAAA
TTTGGCAGTGTATGTTTTTCGTTAAAGTATATACCCGGTGGTTGCGCAATGCCTATAATG
GCTAATTTGGTTAATCATAAATCTCATAATATAGGCTCATTGTATGTTTCTTGGAGTGAT
GGTGATGTAATTACTGGCGTCCCGAAACCTGTTGAGGGTGTTAGTTCCTTTATGAATGTT
ACATTGAATAAATGTACTAAATATAACATTTATGATGTATCTGGTGTGGGTGTTATTCGC
ATTAGCAATGACACCTTTCTTAATGGAATTACGTACACATCAACTTCAGGTAACCTTCTG
GGTTTTAAAGATGTTACTAATGGCACCATCTACTCTATCACTCCCTGTAACCCACCAGAT
CAGCTTGTTGTTTATCAGCAAGCTGTTGTTGGTGCTATGTTGTCTGAAAACTTTACTAGT
TACGGCTTTTCTAATGTTGTAGAAATGCCGAAATTTTTCTATGCGTCCAATGGCACTTAT
AATTGCACAGACGCTGTTTTAACTTATTCTAGTTTTGGCGTTTGTGCAGATGGTTCTATA
ATTGCTGTTCAACCACGTAATGTTTCATATGATAGTGTTTCAGCTATTGTCACAGCTAAT
TTGTCTATACCCTCCAATTGGACCACTTCGGTCCAGGTTGAGTATTTACAAATTACAAGT
ACACCTATCGTAGTTGATTGCTCCACTTATGTTTGCAATGGTAATGTGCGCTGTGTTGAA
TTGCTTAAGCAGTACACTTCTGCTTGTAAAACTATTGAAGACGCCTTAAGAAATAGCGCC
ATGCTGGAGTCTGCAGATGTTAGTGAGATGCTCACTTTTGACAAGAAAGCGTTTACACTT
GCTAATGTTAGTAGTTTTGGTGACTACAACCTTAGCAGTGTTATACCTAGCTTGCCCAGA
AGTGGTAGTAGAGTGGCTGGTCGCAGTGCCATAGAAGACATACTTTTTAGCAAACTTGTT
ACGTCTGGACTTGGCACTGTAGACGCAGACTACAAAAAGTGTACTAAGGGTCTTTCCATT
GCTGACTTGGCTTGTGCCCAATATTATAATGGCATTATGGTTTTGCCTGGCGCCGCTGAT
GCTGAACGTATGGCCATGTATACAGGTTCTTTAATTGGTGGAATTGCTTTAGGAGGTCTT
ACATCAGCCGCTTCAATACCATTTTCATTAGCAATTCAGTCACGTTTAAATTATGTTGCA
TTGCAGACTGATGTTTTACAAGAAAATCAGAGAATTCTTGCTGCATCTTTTAATAAAGCA
ATGACCAACATAGTAGATGCCTTTACTGGTGTTAATGATGCTATTACACAAACTTCACAA
GCTCTACAAACAGTTGCTACTGCACTTAATAAGATCCAGGATGTTGTTAATCAACAAGGC
AACTCATTGAACCATTTAACTTCTCAGTTGAGGCAGAATTTTCAAGCCATTTCTAGCTCT
ATTCAGGCTATCTATGACAGACTTGATATTATTCAGGCTGATCAACAAGTAGATAGGCTG
ATTACTGGTAGATTGGCTGCTCTGAATGTATTCGTTTCTCATACATTGACTAAGTACACT
GAAGTTCGTGCTTCCAGACAGCTTGCACAACAAAAAGTGAATGAGTGTGTCAAATCCCAG
TCTAAGCGGTATGGCTTCTGTGGAAATGGCACGCACATTTTCTCACTTGTTAATGCTGCT
CCTGAGGGGCTTGTTTTTCTCCATACTGTCTTGCTGCCGACACAATATAAGGATGTTGAA
GCGTGGTCTGGGTTGTGCGTTGATGGTATAAACGGTTATGTGTTGAGACAACCTAATCTT
GCTCTTTACAAAGAAGGCAATTATTATAGAATTACATCTCGCATAATGTTTGAACCACGT
ATTCCTACCATAGCAGATTTTGTCCAAATTGAAAATTGCAATGTCACATTTGTTAACATT
TCTCGCTCTGAGTTGCAAACTATTGTGCCAGAGTATATTGATGTTAATAAGACGCTGCAA
GAATTAAGTTACAAATTGCCAAATTACACTGTTCCAGACCTAGTTGTTGAACAGTACAAC
CAGACTATTTTGAATTTGACCAGTGAAATTAGCACCCTTGAAAATAAATCTGCGGAGCTT
AATTACACTGTTCAAAAACTGCAAACTTTGATCGACAACATAAATAGCACATTAGTTGAC
TTAAAGTGGCTCAACCGTGTTGAGACTTATATCAAGTGGCCTTGGTGGGTGTGGTTGTGC
ATTTCAGTCGTGCTCATCTTTGTGGTGAGTATGTTGCTATTATGTTGTTGTTCTACTGGT
TGCTGCGGCTTCTTTAGTTGTTTTGCATCTTCTATTAGAGGTTGTTGTGAATCAACTAAA
CTTCCTTATTACGACGTTGAAAAGATCCACATACAG
>Seattle/USA/SC9773/2016
ATGTTTGTTTTACTTGTTGCATATGCCTTGTTGCATATTGCTGGTTGTCAAACTACAAAT
GGGACGAACACTAGTCACTCTGTTTGCAACGGCTGTGTTGGTCATTCGGAAAATGTATTT
GCTGTTGAGAGTGGTGGTTATATACCCTCCAACTTTGCATTTAATAATTGGTTCCTCTTA
ACTAATACCTCATCTGTTGTAGATGGTGTTGTGAGGAGTTTTCAGCCTTTGTTGCTTAAT
TGCTTATGGTCTGTTTATGGCTCGGAGTTTACTACTGGTTTTGTCTATTTTAATGGTAAT
GGGAGAGGTGCTTGTAAAGGTTTTTATTCAAATGCTTCGTCTGATGTCATACGTTACAAC
ATCAATTTTGAAGAAAACCTTAGACGTGGAACCATTTTGTTTAAAACATCTTATGGTGCT
GTTGTGTTTTATTGTACCAACAACACTTTGGTTTCAGGTGATGCTCACATACCATCTGGT
ACAGTTTTGGGCAATTTTTATTGCTTTGTAAATACTACTATTGGCAATGAAACTACGTCT
GCTTTTGTGGGTGCACTACCTAAGACAGTTCGTGAGTTTGTTATTTCACGCACAGGACAT
TTTTATATTAATGGCTATCGCTATTTCTCTTTAGGTAATGTAGAAGCCGTTAATTTCAAT
GTCACTAATGCTGCAACCACTGTTTGTACTGTTGCGTTAGCTTCTTATGCTGACGTTTTG
GTTAATGTGTCACAAACTGCTATTGCTAATATAATTTATTGCAATTCTGTTATTAACAGA
CTGAGATGTGACCAGCTGTCCTTTGATGTACCAGATGGTTTTTATTCCACAAGCCCTATT
CAACCCGTTGAGCTACCTGTGTCTATTGTGTCGCTACCTGTTTATCACAAACACACGTTT
ATTGTGTTGTATGTTAACTTCGAACATCAGCGTGGCCCTGGCAAGTGCTATAACTGTCGT
CCTGCTGTTATTAATATTACACTGGCCAATTTTAATGAAACTAAAGGGCCCTTGTGTGTT
GACACATCACACTTCACTACCCAATTT---GTCGATAATGTCAAGCTTGCTAGGTGGAGT
GCTAGTATTAACACGGGAAATTGCCCTTTTTCTTTTGGCAAAGTTATTAACTTTGTTAAA
TTTGGCAGTGTATGTTTTTCGTTAAAGTATATACCCGGTGGTTGCGCAATGCCTATAATG
GCTAATTTGGTTAATCATAAATCTCATAATATAGGCTCATTGTATGTTTCTTGGAGTGAT
GGTGATGTAATTACTGGCGTCCCGAAACCTGTTGAGGGTGTTAGTTCCTTTATGAATGTT
ACATTGAATAAATGTACTAAATATAACATTTATGATGTATCTGGTGTGGGTGTTATTCGC
ATTAGCAATGACACCTTTCTTAATGGAATTACGTACACATCAACTTCAGGTAACCTTCTG
GGTTTTAAAGATGTTACTAATGGCACCATCTACTCTATTACTCCCTGTAACCCACCAGAT
CAGCTTGTTGTTTATCAGCAAGCTGTTGTTGGTGCTATGTTGTCTGAAAACTTTACTAGT
TACGGCTTTTCTAATGTTGTAGAAATGCCGAAATTTTTCTATGCGTCCAATGGCACTTAT
AATTGCACAGACGCTGTTTTAACTTATTCTAGTTTTGGCGTTTGTGCAGATGGTTCTATA
ATTGCTGTTCAACCACGTAATGTTTCATATGATAGTGTTTCAGCTATTGTCACAGCTAAT
TTGTCTATACCCTCCAATTGGACCACTTCGGTCCAGGTTGAGTATTTACAAATTACAAGT
ACACCTATCGTAGTTGATTGCTCCACTTATGTTTGCAATGGTAATGTGCGCTGTGTTGAA
TTGCTTAAGCAGTACACTTCTGCTTGTAAAACTATTGAAGACGCCTTAAGAAATAGCGCC
ATGCTGGAGTCTGCAGATGTTAGTGAGATGCTCACTTTTGACAAGAAAGCGTTTACACTT
GCTAATGTTAGTAGTTTTGGTGACTACAACCTTAGCAGTGTTATACCTAGCTTGCCCAGA
AGTGGTAGTAGAGTGGCTGGTCGCAGTGCCATAGAAGACATACTTTTTAGCAAACTTGTT
ACGTCTGGACTTGGCACTGTAGACGCAGACTACAAAAAGTGTACTAAGGGTCTTTCCATT
GCTGACTTGGCTTGTGCCCAATATTATAATGGCATTATGGTTTTGCCTGGCGTCGCTGAT
GCTGAACGTATGGCCATGTATACAGGTTCTTTAATTGGTGGAATTGCTTTAGGAGGTCTT
ACATCAGCCGCTTCAATACCATTTTCATTAGCAATTCAGTCACGTTTAAATTATGTTGCA
TTGCAGACTGATGTTTTACAAGAAAATCAGAGAATTCTTGCTGCATCTTTTAATAAAGCA
ATGACCAACATAGTAGATGCCTTTACTGGTGTTAATGATGCTATTACACAAACTTCACAA
GCTCTACAAACAGTTGCTACTGCACTTAATAAGATCCAGGATGTTGTTAATCAACAAGGC
AACTCATTGAACCATTTAACTTCTCAGTTGAGGCAGAATTTTCAAGCCATTTCTAGCTCT
ATTCAGGCTATCTATGACAGACTTGATATTATTCAGGCTGATCAACAAGTAGATAGGCTG
ATTACTGGTAGATTGGCTGCTCTGAATGTATTCGTTTCTCATACATTGACTAAGTACACT
GAAGTTCGTGCTTCTAGACAGCTTGCACAACAAAAAGTGAATGAGTGTGTCAAATCCCAG
TCTAAGCGGTATGGCTTCTGTGGAAATGGCACGCACATTTTCTCACTTGTTAATGCTGCT
CCTGAGGGGCTTGTTTTTCTCCATACTGTCTTGCTGCCGACACAATATAAGGATGTTGAA
GCGTGGTCTGGGTTGTGCGTTGATGGTATAAACGGTTATGTGTTGAGACAACCTAATCTT
GCTCTTTACAAAGAAGGCAATTATTATAGAATTACATCTCGCATAATGTTTGAACCACGT
ATTCCTACCATAGCAGATTTTGTCCAAATTGAAAATTGCAATGTCACATTTGTTAACATT
TCTCGCTCTGAGTTGCAAACTATTGTGCCAGAGTATATTGATGTTAATAAGACGCTGCAA
GAATTAAGTTACAAATTGCCAAATTACACTGTTCCAGACCTAGTTGTTGAACAGTACAAC
CAGACTATTTTGAATTTGACCAGTGAAATTAGCACCCTTGAAAATAAATCTGCGGAGCTT
AATTACACTGTTCAAAAACTGCAAACTTTGATCGACAACATAAATAGCACATTAGTTGAC
TTAAAGTGGCTCAACCGTGTTGAGACTTATATCAAGTGGCCTTGGTGGGTGTGGTTGTGC
ATTTCAGTCGTGCTCATCTTTGTGGTGAGTATGTTGCTATTATGTTGTTGTTCTACTGGT
TGCTGCGGCTTCTTTAGTTGTTTTGCATCTTCTATTAGAGGTTGTTGTGAATCAACTAAA
CTTCCTTATTACGACGTTGAAAAGATCCACATACAG
>USA/UNM_0186/2016
ATGTTTGTTTTACTTGTTGCATATGCCTTGTTGCATATTGCTGGTTCTCAAACTACAAAC
GGGACGAACACTAGTCACTCTGTTTGCAACGGCTGTGTTGGTCATTCGGAAAATGTATTT
GCTGTTGAGAGTGGTGGTTATATACCCTCCAACTTTTCATTTAATAATTGGTTCCTCTTA
ACTAATACCTCATCTGTTGTAGATGGTGTTGTGAGGAGTTTTCAGCCTTTGTTGCTTAAT
TGCTTATGGTCTGTTTCTGGCTCGCAGCTTACTACTGGTTTTGTCTATTTTAATGGTACT
GGGAGAGGTGCTTGTAAAGGTTTTTATTCAAATGCTTCGTCTGATGTCATACGTTACAAC
ATCAATTTTGAAGAAAACCTTAGACGTGGAACCATTTTGTTTAAAACATCTTATGGTGCT
GTTGTGTTTTATTGTACCAACAACACTTTGGTTTCAGGTGATGCTCATATACCATCTGGT
ACAGTTTTGGGCAATTTTTATTGCTTTGTAAATACTACTATTGGCAATGAAACTACGTCT
GCTTTTGTGGGTGCACTACCTAAGACAGTTCGTGAGTTTGTTATTTCACGCACAGGACAT
TTTTATATTAATGGCTATCGCTATTTCTCTTTAGGTAATGTAGAAGCCGTTAATTTCAAT
GTCACTAATGCTGCAACCACTGTTTGTACTGTTGCGTTAGCTTCTTATGCTGACGTTTTG
GTTAATGTGTCACAAACTGTTATTGCTAATATAATTTATTGCAATTCTGTTATTAACAGA
CTGAGATGTGACCAGCTGTCCTTTGATGTACCAGATGGTTTTTATTCCACAAGCCCTATT
CAACCCGTTGAGTTACCTGTGTCTATTGTGTCGCTACCTGTTTATCACAAACACACGTCT
ATTGTGTTGCATGTTAAATTCGAACATCAGCGTGGCCCTGGCAAGTGCTATAACTGTCGT
CCTTCTGTTATTAATATTACACTGGCCAATTTTAATGAAACTAAAGGGCCCTTGTGTGTT
GACACATCACACTTCACTACCCAATTC---GTTGATAATGTCAAGCTTGCTAGGTGGAGT
GCTAGTATTAACACGGGAAATTGCCCTTTTTCTTTTGGCAAAGTTAATAACTTTGTTAAA
TTTGGCAGTGTATGTTTTTCGCTAAAGGACATACCCGGTGGTTGCGCAATGCCTATAATG
GCTAATTTGGTTAATCATAAATCTCATAATATAGGCTCATTGTATGTTTCTTGGAGTGAT
GGTGATGTAATTACTGGCGTCCCGAAACCTGTTGAGGGTGTTAGTTCCTTTATGAATGTT
ACATTGAATAAATGTACTAAATATAACATTTATGGTGTATCTGGTGTGGGTGTTATTCGC
ATTAGCAATGACACCTTTCTTAATGGAATTACGTACACATCAACTTCAGGTAACCTTCTG
GGTTTTAAAGATGTTACTAATGGCACCATCTACTCTATCACTCCTTGTAACCCACCAGAT
CAGCTTGTTGTTTATCAGCAAGCTGTTGTTGGTGCTATGTTGTCTGAAAACTTTACTAGT
TACGGCTTTTCTAATGTTGTAGAAATGCCGAAATTTTTCTATGCGTCCAATGGCACTTAT
AATTGCACAGACGCTGTTTTAACTTATTCTAGTTTTGGCGTTTGTGCAGATGGTTCTATA
ATTGCTGTTCAACCACGTAATGTTTCATATGATAGTGTTTCAGCTATTGTCACAGCTAAT
TTGTCTATACCCTCCAATTGGACCACTTCGGTCCAGGTTGAGTATTTACAAATTACAAGT
ACACCTATCGTAGTTGATTGCTCCACTTATGTTTGCAATGGTAATGTGCGCTGTGTTGAA
TTGCTTAAGCAGTATACTTCTGCTTGTAAAACTATTGAAGACGCCTTAAGAAATAGCGCC
ATGCTGGAGTCTGCAGATGTTAGTGAGATGCTCACTTTTGACAAGAAAGCGTTTACACTT
GCTAATGTTAGTAGTTTTGGTGACTACAACCTTAGCAGTGTTATACCTAGCTTGCCCAGA
AGTGGTAGTAGAGTGGCTGGTCGCAGTGCCATAGAAGACATACTTTTTAGCAAACTTGTT
ACGTCTGGACTTGGCACTGTGGACGCAGACTACAAAAAGTGTACTAGGGGTCTTTCCATT
GCTGACTTGGCTTGTGCCCAATATTATAATGGCATTATGGTTTTGCCTGGCGCCGCTGAT
GCTGAACGTATGGCCATGTATACAGGTTCTTTAATTGGTGGAATTGCTTTAGGAGGTCTT
ACATCAGCCGCTTCAATACCATTTTCATTAGCAATTCAGTCACGTTTAAATTATGTTGCA
TTGCAGACTGATGTTTTACAAGAAAATCAGAAAATTCTTGCTGCATCTTTTAATAAAGCA
ATGACCAACATAGTAGATGCCTTTACTGGTGTTAATGATGCTATTACACATACTTCACAA
GCTCTACAAACAGTTGCTACTGCACTTAATAAGATCCAGGATGTTGTTAATCAACAAGGC
AACTCATTGAACCATTTAACTTCTCAGTTGAGGCAGAATTTTCAAGCCATTTCTAGCTCT
ATTCAGGCTATCTATGACAGACTTGATATTATTCAGGCTGATCAACAAGTAGATAGGCTG
ATTACTGGTAGATTGGCTGCTCTGAATGTATTCGTTTCTCATACATTGACTAAGTACACT
GAAGTTCGTGCTTCCAGACAGCTTGCACAACAAAAAGTGAATGAGTGTGTCAAATCCCAG
TCTAAGCGGTATGGCTTCTGTGGAAATGGCACGCACATTTTCTCACTTGTTAATGCTGCT
CCTGAGGGGCTTGTTTTTCTCCATACTGTCTTGCTGCCGACACAATATAAGGATGTTGAA
GCGTGGTCTGGGTTGTGCGTTGATGGTATAAACGGTTATGTGTTGAGACAACCTAATCTT
GCTCTTTACAAAGAAGGCAATTATTATAGAATTACATCTCGCATAATGTTTGAACCACGT
ATTCCTACCATAGCAGATTTTGTCCAAATTGAAAATTGCAATGTTACATTTGTTAACATT
TCTCGCTCTGAGTTGCAAACTATTGTGCCAGAGTATATTGATGTTAATAAGACGCTGCAA
GAATTAAGTTACAAATTGCCAAATTACACTGTTCCAGACCTAGTTGTTGAACAGTACAAC
CAGACTATTTTGAATTTGACCAGTGAAATTAGCACCCTTGAAAATAAATCTGCGGAGCTT
AATTACACTGTTCAAAAACTGCAAACTTTGATCGACAACATAAATAGCACATTAGTTGAC
TTAAAGTGGCTCAACCGTGTTGAGACTTATATCAAGTGGCCTTGGTGGGTGTGGTTGTGC
ATTTCAGTCGTGCTCATCTTTGTGGTGAGTATGTTGCTATTATGTTGTTGTTCTACTGGT
TGCTGCGGCTTCTTTAGTTGTTTTGCATCTTCTATTAAAGGTTGTTGTGAATCAACTAAA
CTTCCTTATTACGACGTTGAAAAGATCCACATACAG
>Haiti-1/2016
ATGTTTGTTTTACTTGTTGCATATGCCTTGTTGCATATTGCTGGTTGTCAAACTACAAAT
GGGACGAACACTAGTAACTCTGTTTGCAACGGCTGTGTTGGTCATTCGGAAATTGTATTT
GATGTTGAGAGTGGTGGTTATATAACCTCCAACGTTGCATTTAATAATTGGTTCCTCTTA
ACTAATACCTCATCTGTTGTAGATGGTGTTGTGAGGAGTTTTCAGCCTTTGTTGCTTAAT
TGCTTATGGTCTGTTTCTGGCTCGCAGTTTACTACTGGTTTTGTCTATTTTAATGGTACT
GGCAGAGGTGCTTGTAAAGGTTTTTATTCAAATGCTTCGTCTGATGTCATACGTTACAAC
ATCAATTTTGAAGAAAACCTTAGACGTGGAACCATTTTGTTTAAAACATCTTATGGTGCT
GTTGTGTTTTATTGTACCAACAACACTTTGGTTTCAGGTGATGCTCACATACCATCTGGT
ACAGTTTTGGGCAATTTTTATTGCTTTGTAAATACTACTATTGGCAATGAAACTACGTCT
GCTTTTGTGGGTGCACTACCTAAGACAGTTCGTGAGTTTGTTATTTCACGCACAGGACAT
TTTTATATTAATGGCTATCGCTATTTCTCTTTAGGTGATGTAGAAGCCGTTAATTTCAAT
GTCACTAATGCTGCAACCACTGTTTGTACTGTTGCGTTAGCTTCTTATGCTGACGTTTTG
GTTAATGTGTCACAAACTGCTATTGCTAATATAATTTATTGCAATTCTGTTATTAACAGA
CTGAGATGTGACCAGCTGTCCTTTGATGTACCAGATGGTTTTTATTCCACAAGCCCTATT
CAACCCGTTGAGTTACCTATGTCTATTGTGTCGCTACCTGTTTATCACAAACACACGTTT
ATTGTGTTGCATGTTAAATTCGAACATCAGCGTGGCCCTGGCAAGTGCTATAACTGTCGT
CCTTCTGTTATTAATATTACACTGGCCAATTTTAATGAAACTAAAGGGCCCTTGTGTGTT
GACACATCACACTTCACTACCCAATTC---GTTGATAATGTCAAGCTTGCTAGGTGGAGT
GCTAGTATTAACACGGGAAATTGCCCTTTTTCTTTTGGCAAAGTTAATAACTTTGTTAAA
TTTGGCAGTGTATGTTTTTCGCTAAAGGATATACCCGGTGGTTGCGCAATGCCTATAATG
GCTAATTTGGTTAATCATAAATCTCATAATATAGGCTCATTGTATGTTTCTTGGAGTGAT
GGTGATGTAATTACTGGCGTCCCGAAACCTGTTGAGGGTGTTAGTTCCTTTATGAATGTT
ACATTGAATAAATGTACTAAATATAACATTTATGATGTATCTGGTGTGGGTGTTATTCGC
ATTAGCAATGACACCTTTCTTAATGGAATTACGTACACATCAACTTCAGGTAACCTTCTG
GGTTTTAAAGATGTTACTAATGGCACCATCTACTCTATCACTCCTTGTAACCCACCGGAT
CAGCTTGTTGTCTATCAGCAAGCTGTTGTTGGTGCTATGTTGTCTGAAAACTTTACTAGT
TACGGCTTTTCTAATGTTGTAGAAATGCCGAAATTTTTCTATGCGTCCAATGGCACTTAT
AATTGCACAGACGCTGTTTTAACGTATTCTAGTTTTGGCGTTTGTGCAGATGGTTCTATA
ATTGCTGTTCAACCACGTAATGTTTCATATGATAGTGTTTCAGCTATTGTCACAGCTAAT
TTGTCTATACCCTCCAATTGGACCACTTCGGTCCAGGTTGAGTATTTACAAATTACAAGT
ACACCTATCGTAGTTGATTGCTCCACTTATGTTTGCAATGGTAATGTGCGCTGTGTTGAA
TTGCTTAAGCAGTATACTTCTGCTTGTAAAACTATTGAAGACGCCTTAAGAAATAGCGCC
ATGCTGGAGTCTGCAGATGTTAGTGAGATGCTCACTTTTGACAAGAAAGCGTTTACACTT
GCTAATGTTAGTAGTTTTGGTGACTACAACCTTAGCAGTGTTATACCTAGCTTGCCCAGA
AGTGGTAGTAGAGTGGCTGGTCGTAGTGCCATAGAAGACATACTTTTTAGCAAACTTGTT
ACGTCTGGACTTGGCACTGTGGACGCAGACTACAAAAAGTGTACTAAGGGTCTTTCCATT
GCTGACTTGGCTTGTGCCCAATATTATAATGGCATTATGGTTTTGCCTGGCGTCGCTGAT
GCTGAACGTATGGCCATGTATACAGGTTCTTTAATTGGTGGAATTGCTTTAGGAGGTCTT
ACATCAGCCGCTTCAATACCATTTTCATTAGCAATTCAGTCACGTTTAAATTATGTTGCA
TTGCAGACTGATGTTTTACAAGAAAATCAGAGAATTCTTGCTGCATCTTTTAATAAAGCA
ATGACCAACATAGTAGATGCCTTTACTGGTGTTAATGATGCTATTACACAAACTTCACAA
GCTCTACAAACAGTTGCTACTGCACTTAATAAGATCCAGGATGTTGTTAATCAACAAGGC
AACTCATTGAACCATTTAACTTCTCAGTTGAGGCAGAATTTTCAAGCCATTTCTAGCTCT
ATTCAGGCTATCTATGACAGACTTGATATTATTCAGGCTGATCAACAAGTAGATAGGCTG
ATTACTGGTAGATTGGCTGCTCTGAATGTATTCGTTTCTCATACATTGACTAAGTACACT
GAAGTTCGTGCTTCCAGACAGCTTGCACAACAAAAAGTGAATGAGTGTGTCAAATCCCAG
TCTAAGCGGTATGGCTTCTGTGGAAATGGCACGCACATTTTCTCACTTGTTAATGCTGCT
CCTGAGGGGCTTGTTTTTCTCCATACTGTCTTGCTGCCGACACAATATAAGGATGTTGAG
GCGTGGTCTGGGTTGTGCGTTGATGGTATAAACGGTTATGTGTTGAGACAACCTAATCTT
GCTCTTTACAAAGAAGGCAATTATTATAGAATTACATCTCGCATAATGTTTGAACCACGT
ATTCCTACCATAGCAGATTTTGTCCAAATTGAAAATTGCAATGTCACATTTGTTAACATT
TCTCGCTCTGAGTTGCAAACTATTGTGCCAGAGTATATTGATGTTAATAAGACGCTGCAA
GAATTAAGTTACAAATTGCCAAATTACACTGTTCCAGACCTAGTTGTTGAACAGTACAAC
CAGACTATTTTGAATTTGACCAGTGAAATTAGCACCCTTGAAAATAAATCTGCGGAGCTT
AATTACACTGTTCAAAAACTGCAAACTTTGATCGACAACATAAATAGCACATTAGTTGAC
TTAAAGTGGCTCAACCGTGTTGAGACTTATATCAAGTGGCCTTGGTGGGTGTGGTTGTGC
ATTTCAGTCGTGCTCATCTTTGTGGTGAGTATGTTGCTATTATGTTGTTGTTCTACTGGT
TGCTGCGGCTTCTTTAGTTGTTTTGCATCTTCTATTAGAGGTTGTTGTGAATCAACTAAA
CTTCCTTATTACGACGTTGAAAAGATCCACATACAG
>USA/UAMS_DID_0108/2017
ATGTTTGTTTTACTTGTTGCATATGCCTTGTTGCATATTGCTGGTTGTCAAACTACAAAT
GGGACGAACACTAGTCACTCTGTTTGCAACGGCTGTGTTGGTCATTCGGAAAATGTATTT
GCTGTTGAGAGTGGTGGTTATATACCCTCCAACTTCTCATTTAATAATTGGTTCCTCTTA
ACTAATACCTCATCTGTTGTAGATGGTGTTGTTAGGAGTTTTCAGCCTTTGTTGCTTAAT
TGCTTATGGTCTGTTTCTGGCTCGCAGTTTACTACTGGTTTTGTCTATTTTAATGGTACT
GGCAGAGGTGCTTGTAAAGGTTTTTATTCAAATGCTTCGTCTGATGTCATACGTTACAAC
ATCAATTTTGAAGAAAACCTTAGACGTGGAACCATTTTGTTTAAAACATCTTATGGTGCT
GTTGTGTTTTATTGTACCAACAACACTTTGGTTTCAGGTGATGCTCACATACCACCTGGT
ACAGTTTTGGGCAATTTTTATTGCTTTGTAAATACTACTATTGGCAATGAAACTACGTCT
GCTTTTGTGGGTGCACTACCTAAGACAGTTCGTGAGTTTGTTATTTCACGCACAGGACAT
TTTTATATTAATGGCTATCGCTATTTCTCTTTAGGTGATGTAGAAGCCGTTAATTTCAAT
GTCACTAATGCTGCAACCATTGTTTGTACTGTTGCGTTAGCTTCTTATGCTGACGTTTTG
GTTAATGTGTCACAAACTGCTATTGCTAATATAATTTATTGCAATTCTGTTATTAACAGA
CTGAGATGTGACCAGCTGTCCTTTGATGTACCAGATGGTTTTTATTCCACAAGCCCTATT
CAACCCGTTGAGTTACCTATGTCTATTGTGTCGCTACCTGTTTATCACAAACACTCGTTT
ATTGTGTTGTATGTTAAATTCGAACATCAGCGTGGCCCTGGCAAGTGCTATAACTGTCGT
CCTTCTGTTATTAATATTACACTGGCCAATTTTAATGAAACTAAAGGGCCCTTGTGTGTT
GACACATCACACTTCACTACCCAATTTGTTGTTGATAATGTCAAGCTTGCTAGGTGGAGT
GCTAGTATTAACACGGGAAATTGCCCTTTTTCTTTTGGCAAAGTTAATAACTTTGTTAAA
TTTGGCAGTGTATGTTTTTCGCTAAAGGACATACCCGGTGGTTGCGCAATGCCTATAATG
GCTAATTTGGTTAATCATAAATCTCATAACATAGGCTCATTGTATGTTTCTTGGAGTGAT
GGTGATGTAATTACTGGCGTCCCGAAACCTGTTGAGGGTGTTAGTTCCTTTATGAATGTT
ACATTGAATAAATGTACTAAATATAACATTTATGATGTATCTGGTGTGGGTGTTATTCGC
ATTAGCAATGACACCTTTCTTAATGGAATTACTTACACATCAACTTCAGGTAACCTTCTG
GGTTTTAAAGATGTTACTAATGGCACCATCTACTCTATCACTCCTTGTAACCCACCAGAT
CAGCTTGTTGTTTATCAGCAAGCTGTTGTTGGTGCTATGTTGTCTGAAAACTTTACTAGT
TACGGCTTTTCTAATGTTGTAGAAATGCCGAAATTTTTCTATGCGTCCAATGGCACTTAT
AATTGCACAGACGCTGTTTTAACTTATTCTAGTTTTGGCGTTTGTGCAGATGGTTCTATA
ATTGCTGTTCAACCACGTAATGTTTCATATGATAGTGTTTCAGCTATTGTCACAGCTAAT
TTGTCTATACCCTCCAATTGGACCACTTCGGTCCAGGTTGAGTATTTACAAATTACAAGT
ACACCTATCGTAGTTGATTGCTCCACTTATGTTTGCAATGGTAATGTGCGCTGTGTTGAA
TTGCTTAAGCAGTATACTTCTGCTTGTAAAACTATTGAAGACGCCTTAAGAAATAGCGCC
ATGCTGGAGTCTGCAGATGTTAGTGAGATGCTCACTTTTGACAAGAAAGCGTTTACACTT
GCTAATGTTAGTAGTTTTGGTGACTACAACCTTAGCAGTGTTATACCTAGCTTGCCCAGA
AGTGGTAGTAGAGTGGCTGGTCGCAGTGCCATAGAAGACATACTTTTTAGCAAACTTGTT
ACGTCTGGACTTGGCACTGTGGACGCAGACTACAAAAAGTGTACTAAGGGTCTTTCCATT
GCTGACTTGGCTTGTGCCCAATATTATAATGGCATTATGGTTTTGCCTGGCGTCGCTGAT
GCTGAACGTATGGCCATGTATACAGGTTCTTTAATTGGTGGAATTGCTTTAGGAGGTCTT
ACATCAGCCGCTTCAATACCATTTTCATTAGCAATTCAGTCACGTTTAAATTATGTTGCA
TTGCAGACTGATGTTTTACAAGAAAATCAGAAAATTCTTGCTGCATCTTTTAATAAAGCA
ATGATCAACATAGTAGATGCCTTTACTGGTGTTAATGATGCTATTACACAAACTTCACAA
GCTCTACAAACAGTTGCTACTGCACTTAATAAGATCCAGGATGTTGTTAATCAACAAGGC
AACTCATTGAACCATTTAACTTCTCAGTTGAGGCAGAATTTTCAAGCCATTTCTAGCTCT
ATTCAGGCTATCTATGACAGACTTGATATTATTCAGGCTGATCAACAAGTAGATAGGCTG
ATTACTGGTAGATTGGCTGCTCTGAATGTATTCGTTTCTCATACATTGACTAAGTACACT
GAAGTTCGTGCTTCCAGACAGCTTGCACAACAAAAAGTGAATGAGTGTGTCAAATCCCAG
TCTAAGCGGTATGGCTTCTGTGGAAATGGCACGCACATTTTCTCACTTGTTAATGCTGCT
CCTGAGGGGCTTGTTTTTCTCCATACTGTCTTGCTGCCGACACAATATAAGGATGTTGAA
GCGTGGTCTGGGTTGTGCGTTGATGGTATAAACGGTTATGTGTTGAGACAACCTAATCTT
GCTCTTTACAAAGAAGGCAATTATTATAGAATTACATCTCGCATAATGTTTGAACCACGT
ATTCCTACCATAGCAGATTTTGTCCAAATTGAAAATTGCAATGTCACATTTGTTAACATT
TCTCGCTCTGAGTTGCAAACTATTGTGCCAGAGTATATTGATGTTAATAAGACGCTGCAA
GAATTAAGTTACAAATTGCCAAATTACACTGTTCCAGACCTAGTTGTTGAACAGTACAAC
CAGACTATTTTGAATTTGACCAGTGAAATTAGCACCCTTGAAAATAAATCTGCGGAGCTT
AATTACACTGTTCAAAAACTGCAAACTTTGATCGACAACATAAATAGCACATTAGTTGAC
TTAAAGTGGCTCAACCGTGTTGAGACTTATATCAAGTGGCCTTGGTGGGTGTGGTTGTGC
ATTTCAGTCGTGCTCATCTTTGTGGTGAGTATGTTGCTATTATGTTGTTGTTCTACTGGT
TGCTGCGGCTTCTTTAGTTGTTTTGCATCTTCTATTAAAGGTTGTTGTGAATCAACTAAA
CTTCCTTATTACGACGTTGAAAAGATCCACATACAG
>Seattle/USA/SC9724/2018
ATGTTTGTTTTACTTGTTGCATATGCCTTGTTGCATATTGCTGGTTGTCAAACTACAAAT
GGGACGAACACTAGTCACTCTGTTTGCAACGGCTGTGTTGGTCATTCGGAAAATGTATTT
GCTGTTGAGAGTGGTGGTTATATACCCTCCAACTTTGCATTTAATAATTGGTTCCTCTTA
ACTAATACCTCATCTGTTGTAGATGGTGTTGTGAGGAGTTTTCAGCCTTTGTTGCTTAAT
TGCTTATGGTCTGTTTCTGGCTCGCAGGTTATTACTGGTTTTGTCTATTTTAATGGTACT
GGGAGAGGTGCTTGTAAAGGTTTTTATTCAAATGCTTCGTCTGATGTCATACGTTACAAC
ATCAATTTTGAAGAAAACCTTAGACGTGGAACCATTTTGTTTAAAACATCTTATGGTGCT
GTTGTGTTTTATTGTACCAACAACACTTTGGTTTCAGGTGATGCGCACATACCATCTGGT
ACAGTTTTGGGCAATTTTTATTGCTTTGTAAATACTACTATTGGCAATGAAACTACGTCT
GCTTTTGTGGGTGCACTACCTAAGACAGTTCGTGAGTTTGTTATTTCACGCACAGGACAT
TTTTATATTAATGGCTATCGCTATTTCTCTTTAGGTAATGTAGAAGCCGTTAATTTCAAT
GTCACTAATGCTGCAACCACTGTTTGTACTGTTGCGTTAGCTTCTTATGCTGACGTTTTG
GTTAATGTTTCACAAACTGCTATTGCTAATATAATTTATTGCAATTCTGTTATTAACAGA
CTGAGATGTGACCAGCTGTCCTTTGATGTACCAGATGGTTTTTATTCCACAAGCCCTACT
CAACCCGTTGAGCTACCTGTGTCTATTGTGTCGCTACCTGTTTATCACAAACACACGTTT
ATTGTGTTGTATGTTAACTTTGAACATCAGCGTGGCCCTGGCAAGTGCTATAACTGTCGT
CCTGCTGTTATTAATATTACACTGGCCAATTTTAATGAAACTAAAGGGCCCTTGTGTGTT
GACACATCACACTTCACTACCCAATTC---GTCGACAATGTCAAGCTTGCTAGGTGGAGT
GCTAGTATTGACACGGGAAATTGCCCTTTTTCTTTTGGCAAAGTTATTAACTTTGTTAAA
TTTGGCAGTGTATGTTTTTCGCTAAAGTATATACCCGGTGGTTGCGCAATGCCTATAATG
GCTAATTTGGTTAATTATAAATCTCATAATATAGGCTCATTGTATGTTTCTTGGAGTGAT
GGTGATGTAATTACTGGCGTCCCGAAACCTGTTGAGGGTGTTAGTTCCTTTATGAATGTT
ACATTGAATAAATGTACTAAATATAACATTTATGATGTATCTGGTGTGGGTGTTATTCGC
ATTAGCAATGACACCTTTCTTAATGGAATTACGTACACATCAACTTCAGGTAACCTTCTG
GGTTTTAAAGATGTTACTAATGGCACCATCTACTCTATCACTCCCTGTAACCCACCAGAT
CAGCTTGTTGTTTATCAGCAAGCTGTTGTTGGTGCTATGTTGTCTGAAAACTTTACTAGT
TACGGCTTTTCTAATGTTGTAGAAATGCCGAAATTTTTCTATGCGTCCAATGGCACTTAT
AATTGCACAGACGCTGTTTTAACTTATTCTAGTTTTGGCGTTTGTGCAGATGGTTCTATA
ATTGCTGTTCAACCACGTAATGTTTCATATGATAGTGTTTCAGCTATTGTCACAGCTAAT
TTGTCTATACCCTCCAATTGGACCACTTCGGTCCAGGTTGAGTATTTACAAATTACAAGT
ACACCTATCGTAGTTGATTGCTCCACTTATGTTTGCAATGGTAATGTGCGCTGTGTTGAA
TTGCTTAAGCAGTACACTTCTGCTTGTAAAACTATTGAAGACGCCTTAAGAAATAGCGCC
ATGCTGGAGTCTGCAGATGTTAGTGAGATGCTCACTTTTGACAAGAAAGCGTTTACACTT
GCTAATGTTAGTAGTTTTGGTGACTACAACCTTAGCAGTGTTATACCTAGCTTGCCCAGA
AGTGGTAGTAGAGTGGCTGGTCGCAGTGCCATAGAAGACATACTTTTTAGCAAACTTGTT
ACGTCTGGACTTGGCACTGTAGACGCAGACTACAAAAAGTGTACTAAGGGTCTTTCCATT
GCTGACTTGGCTTGTGCCCAATATTATAATGGCATTATGGTTTTGCCTGGCGCCGCTGAT
GCTGAACGTATGGCCATGTATACAGGTTCTTTAATTGGTGGAATTGCTTTAGGAGGTCTT
ACATCAGCCGCTTCAATACCATTTTCATTAGCAATTCAGTCACGTTTAAATTATGTTGCA
TTGCAGACTGATGTTTTACAAGAAAATCAGAGAATTCTTGCTGCATCTTTTAATAAAGCA
ATGACCAACATAGTAGATGCCTTTACTGGTGTTAATGATGCTATTACACAAACTTCACAA
GCTCTACAAACAGTTGCTACTGCACTTAATAAGATCCAGGATGTTGTTAATCAACAAGGC
AACTCATTGAACCATTTAACTTCTCAGTTGAGGCAGAATTTTCAAGCCATTTCTAGCTCT
ATTCAGGCTATCTATGACAGACTTGATATTATTCAGGCTGATCAACAAGTAGATAGGCTG
ATTACTGGTAGACTGGCTGCTCTGAATGTATTCGTTTCTCATACATTGACTAAGTACACT
GAAGTTCGTGCTTCCAGACAGCTTGCACAACAAAAAGTGAATGAGTGTGTCAAATCCCAG
TCTAAGCGGTATGGCTTCTGTGGAAATGGCACGCACATTTTCTCACTTGTTAATGCTGCT
CCTGAGGGGCTTGTTTTTCTCCATACTGTCTTGCTGCCGACACAATATAAGGATGTTGAA
GCGTGGTCTGGGTTGTGCGTTGATGGTATAAACGGTTATGTGTTGAGACAACCTAATCTT
GCTCTTTACAAAGAAGGCAATTATTATAGAATTACATCTCGCATAATGTTTGAACCACGT
ATTCCTACCATAGCAGATTTTGTCCAAATTGAAAATTGCAATGTCACATTTGTTAACATT
TCTCGCTCTGAGTTGCAAACTATTGTGCCAGAGTATATTGATGTTAATAAGACGCTGCAA
GAATTAAGTTACAAATTGCCAAATTACACTGTTCCAGACCTAGTTGTTGAACAGTACAAC
CAGACTATTTTGAATTTGACCAGTGAAATTAGCACCCTTGAAAATAAATCTGCGGAGCTT
AATTACACTGTTCAAAAACTGCAAACTTTGATCGACAACATAAATAGCACATTAGTTGAC
TTAAAGTGGCTCAACCGTGTTGAGACTTATATCAAGTGGCCTTGGTGGGTGTGGTTGTGC
ATTTCAGTCGTGCTCATCTTTGTGGTGAGTATGTTGCTATTATGTTGTTGTTCTACTGGT
TGCTGCGGCTTCTTTAGTTGTTTTGCATCTTCTATTAGAGGTTGTTGTGAATCAACTAAA
CTTCCTTATTACGACGTTGAAAAGATCCACATACAG
>Seattle/USA/SC0865/2019
ATGTTTGTTTTACTTGTTGCATATGCCTTGTTGCATATTGCTGGTTGTCAAACTACAAAT
GGGACGAACACTAGTCACGCTGTTTGCAACGGCTGTGTTGGTCATTCGGAAAATGTATTT
GCTGTTGAGAGTGGTGGTTATATACCCTCCAACTTTGCATTTAATAATTGGTTCCTCTTA
ACTAATACCTCATCTGTTGTAGATGGTGTTGTGAGGAGTTTTCAGCCTTTGTTGCTTAAT
TGCTTATGGTCTGTTTCTGGCTCGCAGGTTATTACTGGTTTTGTCTATTTTAATGGTACT
GGGAGAGGTGCTTGTAAAGGTTTTTATTCAAATGCTTCGTCTGATGTCATACGTTACAAC
ATCAATTTTGAAGAAAACCTTAGACGTGGAACCATTTTGTTTAAAACATCTTATGGTGCT
GTTGTGTTTTATTGTACCAACAACACTTTGGTTTCAGGTGATGCTCACATACCATCTGGT
ACAGTTTTGGGCAATTTTTATTGCTTTGTAAATACTACTATTGGCAATGAAACTACGTCT
GCTTTTGTGGGTGCACTACCTAAGACAGTTCGTGAGTTTGTTATTTCACGCACAGGACAT
TTTTATATTAATGGCTATCGCTATTTCTCTTTAGGTAATGTAGAAGCCGTTAATTTCAAT
GTCACTAATGCTGCAACCACTGTTTGTACTGTTGCGTTGGCTTCTTATGCTGACGTTTTG
GTTAATGTGTCACAAACTGCTATTGCTAATATAATTTATTGCAATTCTGTTATTAACAGA
CTGAGATGTGACCAGCTGTCCTTTGATGTACCAGATGGTTTTTATTCCACAAGCCCTATT
CAACCCGTTGAGCTACCTGTGTCTATTGTGTCGCTACCTGTTTATCACAAACACACGTTT
ATTGTGTTGTATGTTAACTTCGAACATCAGCGTGGCCCTGGCAAGTGCTATAACTGTCGT
CCTGCTGTTATTAATATTACACTGGCCAATTTTAATGAAACTAAAGGGCCCTTGTGTGTT
GACACATCACACTTCACTACCCAATTC---GTCGACAATGTCAAGCTTCCTAGGTGGAGT
GCTAGTATTGACACGGGAAATTGCCCTTTTTCTTTTGGCAAAGTTATTAACTTTGTTAAA
TTTGGCAGTGTATGTTTTTCGCTAAAGTATATACCCGGTGGTTGCGCAATGCCTATAATG
GCTAATTTGGTTAATTATAAATCTCATAATATAGGCTCATTGTATGTTTCTTGGAGTGAT
GGTGATGTAATTACTGGCGTCCCGAAACCTGTTGAGGGTGTTAGTTCCTTTATGAATGTT
ACATTGAATAAATGTACTAAATATAACATTTATGATGTATCTGGTGTGGGTGTTATTCGC
ATTAGCAATGACACCTTTCTTAATGGAATTACGTACACATCAACTTCAGGTAACCTTCTG
GGTTTTAAAGATGTTACTAATGGCACCATCTACTCTATCACTCCCTGTAACCCACCAGAT
CAGCTTGTTGTTTATCAGCAAGCTGTTGTTGGTGCTATGTTGTCTGAAAACTTTACTAGT
TACGGCTTTTCTAATGTTGTAGAAATGCCAAAATTTTTCTATGCGTCCAATGGCACTTAT
AATTGCACAGACGCTGTTTTAACTTATTCTAGTTTTGGCGTTTGTGCAGATGGTTCTATA
ATTGCTGTTCAACCACGTAATGTTTCATATGATAGTGTTTCAGCTATTGTCACAGCTAAT
TTGTCTATACCCTCCAATTGGACCACTTCTGTCCAGGTTGAGTATTTACAAATTACAAGT
ACACCTATCGTAGTTGATTGCTCCACTTATGTTTGCAATGGTAATGTGCGCTGTGTTGAA
TTGCTTAAGCAGTACACTTCTGCTTGTAAAACTATTGAAGACGCCTTAAGAAATAGCGCC
ATGCTGGAGTCTGCAGATGTTAGTGAGATGCTCACTTTTGACAAGAAAGCGTTTACACTT
GCTAATGTTAGTAGTTTTGGTGACTACAACCTTAGCAGTGTTATACCTAGCTTGCCCAGA
AGTGGTAGTAGAGTGGCTGGTCGCAGTGCCATAGAAGACATACTTTTTAGCAAACTTGTT
ACGTCTGGACTTGGCACTGTAGACGCAGACTACAAAAAGTGTACTAAGGGTCTTTCCATT
GCTGACTTGGCTTGTGCCCAATATTATAATGGCATTATGGTTTTGCCTGGCGCCGCTGAT
GCTGAACGTATGGCCATGTATACAGGTTCTTTAATTGGTGGAATTGCTTTAGGAGGTCTT
ACATCAGCCGCTTCAATACCATTTTCATTAGCAATTCAGTCACGTTTAAATTATGTTGCA
TTGCAGACTGATGTTTTACAAGAAAATCAGAGAATTCTTGCTGCATCTTTTAATAAAGCA
ATGACCAACATAGTAGATGCCTTTACTGGTGTTAATGATGCTATTACACAAACTTCACAA
GCTCTACAAACAGTTGCTACTGCACTTAATAAGATCCAGGATGTTGTTAATCAACAAGGC
AACTCATTGAACCATTTAACTTCTCAGTTGAGGCAGAATTTTCAAGCCATTTCTAGCTCT
ATTCAGGCTATCTATGACAGACTTGATATTATTCAGGCTGATCAACAAGTAGATAGGCTG
ATTACTGGTAGATTGGCTGCTCTGAATGTATTCGTTTCTCATACATTGACTAAGTACACT
GAAGTTCGTGCTTCCAGACAGCTTGCACAACAAAAAGTGAATGAGTGTGTCAAATCCCAG
TCTAAGCGGTATGGCTTCTGTGGAAATGGCACGCACATTTTCTCACTTGTTAATGCTGCT
CCTGAGGGGCTTGTTTTTCTCCATACTGTCTTGCTGCCGACACAATATAAGGATGTTGAA
GCGTGGTCTGGGTTGTGCGTTGATGGTATAAACGGTTATGTGTTGAGACAACCTAATCTT
GCTCTTTACAAAGAAGGCAATTATTATAGAATTACATCTCGCATAATGTTTGAACCACGT
ATTCCTACCATAGCAGATTTTGTCCAAATTGAAAATTGCAATGTCACATTTGTTAACATT
TCTCGCTCTGAGTTGCAAACTATTGTGCCAGAGTATATTGATGTTAATAAGACGCTGCAA
GAATTAAGTTACAAATTGCCAAATTACACTGTTCCAGACCTAGTTGTTGAACAGTACAAC
CAGACTATTTTGAATTTGACCAGTGAAATTAGCACCCTTGAAAATAAATCTGCGGAGCTT
AATTACACTGTTCAAAAACTGCAAACTTTGATCGACAACATAAATAGCACATTAGTTGAC
TTAAAGTGGCTCAACCGTGTTGAGACTTATATCAAGTGGCCTTGGTGGGTGTGGTTGTGC
ATTTCAGTCGTGCTCATCTTTGTGGTGAGTATGTTGCTATTATGTTGTTGTTCTACTGGT
TGCTGCGGCTTCTTTAGTTGTTTTGCATCTTCTATTAGAGGTTGTTGTGAATCAACTAAA
CTTCCTTATTACGACGTTGAAAAGATCCACATACAG
