# Supplementary material for: A human coronavirus evolves antigenically to escape antibody immunity
Source: PLoS Pathog. 2021 Apr 8;17(4):e1009453. doi: 10.1371/journal.ppat.1009453 (PMC8031418; doi:10.1371/journal.ppat.1009453)
Supplement: S2 Data — There are nine sequences: the five spikes from the 1984, 1992, 2001, 2008, and 2016 viruses (named by strain as shown in Fig 1A), and the four chimeras that consist of the 1984 spike with the RBD of each of the other strains. Each GenPept file annotates key domains in the spike. Note that the C-terminal 19 amino acids are deleted off each spike. These files are at https://github.com/jbloomlab/CoV_229E_antigenic_drift/tree/master/results/seqs_for_expts (ZIP) [file ppat.1009453.s007.zip › S2_Data/prots.fasta]

>HCoV-229E-5/9/84
MFVLLVAYALLHIAGCQTTNGLNTSHSVCNGCVGHSENVFAVESGGYIPSDFAFNNWFLL
TNTSSVVDGVVRSFQPLLLNCLWSVSGSRFTTGFVYFNGTGRGDCKGFYSNASSDVIRYN
INFERNLRRGTILFKTSYGVVVFYCTNNTLVSGDAHIPFGTVLGNFYCFVNTTIGNETTS
AFVGALPKTVREFVISRTGHFYINGYRYFTLGNVEAVNFNVTNAETTVCTVALASYADVL
VNVSQTAIANIIYCNSVINRLRCDQLSFDVPDGFYSTSPIQSVELPVSIVSLPVYHKHTF
IVLYVDFKLQSGVGRCFNCRPAVVNITLANFNETKGPLCVDTSHFTTKFVGANFGRWSAS
INTGNCPFSFGKVNNFVKFGSVCFSLKDIPGGCAMPIVANLAYLNSYTIGSLYVSWSDGD
VITGVPKPVEGVSSFMNVTLNKCTKYNIYDVSGVGVIRISNDTFLNGITYTSTSGNLLGF
KDVTNGTIYSITPCNPPDQLVVYQQAVVGAMLSENFTSYGFSNVVEMPKFFYASNGTYNC
TDAVLTYSSFGVCADGSIIAVQPRNVSYDSVSAIVTANLSIPSNWTTSVQVEYLQITSTP
IVVDCSTYVCNGNVRCVELLKQYTSACKTIEDALRNSAMLESADVSEMLTFDKKAFTLAN
VSSFGDYNLSSVIPSLPTSGSRVAGRSAIEDILFSKLVTSGLGTVDADYKKCTKGLSIAD
LACAQYYNGIMVLPGVADAERMAMYTGSLIGGIALGGLTSAASIPFSLAIQSRLNYVALQ
TDVLQENQKILAASFNKAMTNIVDAFTGVNDAITQTSQALQTVATALNKIQDVVNQQGNS
LNHLTSQLRQNFQAISSSIQAIYDRLDIIQADQQVDRLITGRLAALNVFVSHTLTKYTEV
RASRQLAQQKVNECVKSQSKRYGFCGNGTHIFSIVNAAPEGLVFLHTVLLPTQYKDVEAW
SGLCVDGRNGYVLRQPNLALYKEGNYYRITSRIMFEPRIPTMADFVQIENCNVTFVNISR
SELQTIVPEYIDVNKTLQELSYKLPNYTVPDLVVEQYNQTILNLTSEISTLENKSAELNY
TVQKLQTLIDNINSTLVDLKWLNRVETYIKWPWWVWLCISVVLIFVVSMLLLCCCSTGCC
GFFSCFASSIR
>HCoV-229E-17/6/92
MFVLLVAYALLHIAGCQTTNGMNTSHSVCNGCVGHSENVFAVESGGYIPSDFAFNNWFLL
TNTSSVVDGVVRSFQPLLLNCLWSVSGSRFTTGFVYFNGTGRGDCKGFYSNASSDVIRYN
INFEENLRRGTILFKTSYGAVVFYCTNNTLVSGDAHIPSGTVLGNFYCFVNTTIGNETTS
AFVGALPKTVREFVISRTGHFYINGYRYFTLGNVEAVNFNVTNAETTVCTVALASYADVL
VNVSQTAIANIIYCNSVINRLRCDQLSFDVPDGFYSTSPIQSVELPVSIVSLPVYHKHTF
IVLYVNFKLRSGVGRCYNCRPAVVNITLANFNETKGPLCVDTSHFTTQFVGAKFDRWSAS
INTGNCPFSFGKVNNFVKFGSVCFSLKDIPGGCAMPIMANLANLNSHTIGSLYVSWSDGD
VITGVPKPVEGVSSFMNVTLNKCTKYNIYDVSGVGVIRISNDTFLNGITYTSTSGNLLGF
KDVTNGTIYSITPCNPPDQLVVYQQAVVGAMLSENFTSYGFSNVVEMPKFFYASNGTYNC
TDAVLTYSSFGVCADGSIIAVQPRNVSYDSVSAIVTANLSIPSNWTTSVQVEYLQITSTP
IVVDCSTYVCNGNVRCVELLKQYTSACKTIEDALRNSAMLESADVSEMLTFDKKAFTLAN
VSSFGDYNLSSVIPSLPRSGSRVAGRSAIEDILFSKLVTSGLGTVDADYKKCTKGLSIAD
LACAQYYNGIMVLPGVADAERMAMYTGSLIGGIALGGLTSAASIPFSLAIQSRLNYVALQ
TDVLQENQKILAASFNKAMTNIVDAFTGVNDAITQTSQALQTVSTALNKIQDVVNQQGNS
LNHLTSQLRQNFQAISSSIQAIYDRLDIIQADQQVDRLITGRLAALNVFVSHTLTKYTEV
RASRQLAQQKVNECVKSQSKRYGFCGNGTHIFSLVNAAPEGLVFLHTVLLPTQYKDVEAW
SGLCVDGRNGYVLRQPNLALYKEGNYYRITSRIMFEPRIPTIADFVQIENCNVTFVNISR
SELQTIVPEYIDVNKTLQELSYKLPNYTVPDLVVEQYNQTILNLTSEISTLENKSAELNY
TVQKLQTLIDNINSTLVDLKWLNRVETYIKWPWWVWLCISVVLIFVVSMLLLCCCSTGCC
GFFSCFASSIR
>HCoV-229E-8/8/01
MFVLLVAYALLHIAGCQTTNGMNTSQSVCNGCVGHSENVFAVESGGYIPSNFAFNNWFLL
TNTSSVVDGVVRSFQPLLLNCLWSVSGSRLTTGFVYFNGTGRGDCKGFYSNASSDVIRYN
INFEENLRRGTILFKTSYGAVVFYCTNNTLVSGDAHIPSGTVLGNFYCFVNTTIGNETTS
AFVGALPKTVREFVISRTGHFYINGYRYFSLGNVEAVNFNVTNAATTVCTVALASYADVL
VNVSQTAIANIIYCNSVINRLRCDQLSFDVPDGFYSTSPIQSVELPVSIVSLPVYHKHTF
IVLYVNFELRRGPGRCYNCRPAVVNITLANFNETKGPLCVDTSHFTTQFVGVKFDRWSAS
INTGNCPFSFGKVNNFVKFGSVCFSLKDIPGGCAMPIMANLANLNSHNIGSLYVSWSDGD
VITGVPKPVEGVSSFMNVTLNKCTKYNIYDVSGVGVIRISNDTFLNGITYTSTSGNLLGF
KDVTNGTIYSITPCNPPDQLVVYQQAVVGAMLSENFTSYGFSNVVEMPKFFYASNGTYNC
TDAVLTYSSFGVCADGSIIAVQPRNVSYDSVSAIVTANLSIPSNWTTSVQVEYLQITSTP
IVVDCSTYVCNGNVRCVELLKQYTSACKTIEDALRNSAMLESADVSEMLTFDKKAFTLAN
VSSFGDYNLSSVIPSLPRSGSRVAGRSAIEDILFSKLVTSGLGTVDADYKKCTKGLSIAD
LACAQYYNGIMVLPGVADAERMAMYTGSLIGGIALGGLTSAASIPFSLAIQSRLNYVALQ
TDVLQENQKILAASFNKAMTNIVDAFTGVNDAITQTSQALQTVATALNKIQDVVNQQGNS
LNHLTFQLRQNFQAISSSIQAIYDRLDIIQADQQVDRLITGRLAALNVFVSHTLTKYTEV
RASRQLAQQKVNECVKSQSKRYGFCGNGTHIFSLVNAAPEGLVFLHTVLLPTQYKDVEAW
SGLCVDGRNGYVLRQPNLALYKEGNYYRITSRIMFEPRIPTIADFVQIENCNVTFVNISR
SELQTIVPEYIDVNKTLQELSYKLPNYTVPDLVVEQYNQTILNLTSEISTLENKSAELNY
TVQKLQTLIDNINSTLVDLKWLNRVETYIKWPWWVWLCISVVLIFVVSMLLLCCCSTGCC
GFFSCFASSIR
>693A_2008
MFVLLVAYALLHIAGCQTTNGTNTSHSVCNGCVGHSENVFAVESGGYIPSNFAFNNWFLL
TNTSSVVDGVVRSFQPLLLNCLWSVSGSQFTTGFVYFNGTGRGDCKGFYSNASSDVIRYN
INFEENLRRGTILFKTSYGAVVFYCTNNTLVSGDAHIPSGTVLGNFYCFVNTTIGNETTS
AFVGALPKTVREFVISRTGHFYINGYRYFSLGNVEAVNFNVTNAATTVCTVALASYADVL
VNVSQTAIANIIYCNSVINRLRCDQLSFDVPDGFYSTSPIQPVELPVSIVSLPVYHKHTF
IVLYVNFELRRGPGRCYNCRPAVINITLANFNETKGPLCVDTSHFTTQFVGVKFDRWSAS
INTGNCPFSFGKVNNFVKFGSVCFSLKDIPGGCAMPIMANLVNHKSHNIGSLYVSWSDGD
VITGVPQPVEGVSSFMNVTLNKCTKYNIYDVSGVGVIRISNDTFLNGITYTSTSGNLLGF
KDVTNGTIYSITPCNPPDQLVVYQQAVVGAMLSENFTSYGFSNVVEMPKFFYASNGTYNC
TDAVLTYSSFGVCADGSIIAVQPRNVSYDSVSAIVTANLSIPSNWTTSVQVEYLQITSTP
IVVDCSTYVCNGNVRCVELLKQYTSACKTIEDALRNSAMLESADVSEMLTFDKKAFTLAN
VSSFGDYNLSSVIPSLPRSGSRVAGRSAIEDILFSKLVTSGLGTVDADYKKCTKGLSIAD
LACAQYYNGIMVLPGVADAERMAMYTGSLIGGIALGGLTSAASIPFSLAIQSRLNYVALQ
TDVLQENQKILAASFNKAMTNIVDAFTGVNDAITQTSQALQTVATALNKIQDVVNQQGNS
LNHLTSQLRQNFQAISSSIQAIYDRLDIIQADQQVDRLITGRLAALNVFVSHTLTKYTEV
RASRQLAQQKVNECVKSQSKRYGFCGNGTHIFSLVNAAPEGLVFFHTVLLPTQYKDVEAW
SGLCVDGINGYVLRQPNLALYKEGNYYRITSRIMFEPRIPTIADFVQIENCNVTFVNISR
SELQTIVPEYIDVNKTLQELSYKLPNYTVPDLVVEQYNQTILNLTSEISTLENKSAELNY
TVQKLQTLIDNINSTLVDLKWLNRVETYIKWPWWVWLCISVVLIFVVSMLLLCCCSTGCC
GFFSCFASSIR
>Seattle/USA/SC677/2016
MFVLLVAYALLHIAGCQTTNGTNTSHSVCNGCVGHSENVFAVESGGYIPSNFSFNNWFLL
TNTSSVVDGVVRSFQPLLLNCLWSVSGSQFTTGFVYFNGTGSGACKGFYSNASSDVIRYN
INFEENLRRGTILFKTSYGAVVFYCTNNTLVSGDAHIPSGTVLGNFYCFVNTTIGNETTS
AFVGALPKTVREFVISRTGHFYINGYRYFSLGDVEAVNFNVTNAATIVCTVALASYADVL
VNVSQTAIANIIYCNSVINRLRCDQLSFDVPDGFYSTSPIQPVELPMSIVSLPVYHKHTF
IVLHVKFEHQRGPGKCYNCRPSVINITLANFNETKGPLCVDTSHFTTQFVDNVKLARWSA
SINTGNCPFSFGKVNNFVKFGSVCFSLKDIPGGCAMPIMANLVNHKSHNIGSLYVSWSDG
DVITGVPKPVEGVSSFMNVTLNKCTKYNIYDVSGVGVIRISNDTFLNGITYTSTSGNLLG
FKDVTNGTIYSITPCNPPDQLVVYQQAVVGAMLSENFTSYGFSNVVEMPKFFYASNGTYN
CTDAVLTYSSFGVCADGSIIAVQPRNVSYDSVSAIVTANLSIPSNWTTSVQVEYLQITST
PIVVDCSTYVCNGNVRCVELLKQYTSACKTIEDALRNSAMLESADVSEMLTFDKKAFTLA
NVSSFGDYNLSSVIPSLPRSGSRVAGRSAIEDILFSKLVTSGLGTVDADYKKCTKGLSIA
DLACAQYYNGIMVLPGVADAERMAMYTGSLIGGIALGGLTSAASIPFSLAIQSRLNYVAL
QTDVLQENQKILAASFNKAMTNIVDAFTGVNDAITQTSQALQTVATALNKIQDVVNQQGN
SLNHLTSQLRQNFQAISSSIQAIYDRLDIIQADQQVDRLITGRLAALNVFVSHTLTKHTE
VRASRQLAQQKVNECVKSQSKRYGFCGNGTHIFSLVNAAPEGLVFLHTVLLPTQYKDVEA
WSGLCVDGTNGYVLRQPNLALYKEGNYYRITSRIMFEPRIPTIADFVQIENCNVTFVNIS
RSELQTIVPEYIDVNKTLQELSYKLPNYTVPDLVVEQYNQTILNLTSEISTLENKSAELN
YTVQKLQTLIDNINSTLVDLKWLNRVETYIKWPWWVWLCISVVLIFVVSMLLLCCCSTGC
CGFFSCFASSIK
>HCoV-229E-5/9/84_RBD_from_HCoV-229E-17/6/92
MFVLLVAYALLHIAGCQTTNGLNTSHSVCNGCVGHSENVFAVESGGYIPSDFAFNNWFLL
TNTSSVVDGVVRSFQPLLLNCLWSVSGSRFTTGFVYFNGTGRGDCKGFYSNASSDVIRYN
INFERNLRRGTILFKTSYGVVVFYCTNNTLVSGDAHIPFGTVLGNFYCFVNTTIGNETTS
AFVGALPKTVREFVISRTGHFYINGYRYFTLGNVEAVNFNVTNAETTVCTVALASYADVL
VNVSQTAIANIIYCNSVINRLRCDQLSFDVPDGFYSTSPIQSVELPVSIVSLPVYHKHTF
IVLYVNFKLRSGVGRCYNCRPAVVNITLANFNETKGPLCVDTSHFTTQFVGAKFDRWSAS
INTGNCPFSFGKVNNFVKFGSVCFSLKDIPGGCAMPIMANLANLNSHTIGSLYVSWSDGD
VITGVPKPVEGVSSFMNVTLNKCTKYNIYDVSGVGVIRISNDTFLNGITYTSTSGNLLGF
KDVTNGTIYSITPCNPPDQLVVYQQAVVGAMLSENFTSYGFSNVVEMPKFFYASNGTYNC
TDAVLTYSSFGVCADGSIIAVQPRNVSYDSVSAIVTANLSIPSNWTTSVQVEYLQITSTP
IVVDCSTYVCNGNVRCVELLKQYTSACKTIEDALRNSAMLESADVSEMLTFDKKAFTLAN
VSSFGDYNLSSVIPSLPTSGSRVAGRSAIEDILFSKLVTSGLGTVDADYKKCTKGLSIAD
LACAQYYNGIMVLPGVADAERMAMYTGSLIGGIALGGLTSAASIPFSLAIQSRLNYVALQ
TDVLQENQKILAASFNKAMTNIVDAFTGVNDAITQTSQALQTVATALNKIQDVVNQQGNS
LNHLTSQLRQNFQAISSSIQAIYDRLDIIQADQQVDRLITGRLAALNVFVSHTLTKYTEV
RASRQLAQQKVNECVKSQSKRYGFCGNGTHIFSIVNAAPEGLVFLHTVLLPTQYKDVEAW
SGLCVDGRNGYVLRQPNLALYKEGNYYRITSRIMFEPRIPTMADFVQIENCNVTFVNISR
SELQTIVPEYIDVNKTLQELSYKLPNYTVPDLVVEQYNQTILNLTSEISTLENKSAELNY
TVQKLQTLIDNINSTLVDLKWLNRVETYIKWPWWVWLCISVVLIFVVSMLLLCCCSTGCC
GFFSCFASSIR
>HCoV-229E-5/9/84_RBD_from_HCoV-229E-8/8/01
MFVLLVAYALLHIAGCQTTNGLNTSHSVCNGCVGHSENVFAVESGGYIPSDFAFNNWFLL
TNTSSVVDGVVRSFQPLLLNCLWSVSGSRFTTGFVYFNGTGRGDCKGFYSNASSDVIRYN
INFERNLRRGTILFKTSYGVVVFYCTNNTLVSGDAHIPFGTVLGNFYCFVNTTIGNETTS
AFVGALPKTVREFVISRTGHFYINGYRYFTLGNVEAVNFNVTNAETTVCTVALASYADVL
VNVSQTAIANIIYCNSVINRLRCDQLSFDVPDGFYSTSPIQSVELPVSIVSLPVYHKHTF
IVLYVNFELRRGPGRCYNCRPAVVNITLANFNETKGPLCVDTSHFTTQFVGVKFDRWSAS
INTGNCPFSFGKVNNFVKFGSVCFSLKDIPGGCAMPIMANLANLNSHNIGSLYVSWSDGD
VITGVPKPVEGVSSFMNVTLNKCTKYNIYDVSGVGVIRISNDTFLNGITYTSTSGNLLGF
KDVTNGTIYSITPCNPPDQLVVYQQAVVGAMLSENFTSYGFSNVVEMPKFFYASNGTYNC
TDAVLTYSSFGVCADGSIIAVQPRNVSYDSVSAIVTANLSIPSNWTTSVQVEYLQITSTP
IVVDCSTYVCNGNVRCVELLKQYTSACKTIEDALRNSAMLESADVSEMLTFDKKAFTLAN
VSSFGDYNLSSVIPSLPTSGSRVAGRSAIEDILFSKLVTSGLGTVDADYKKCTKGLSIAD
LACAQYYNGIMVLPGVADAERMAMYTGSLIGGIALGGLTSAASIPFSLAIQSRLNYVALQ
TDVLQENQKILAASFNKAMTNIVDAFTGVNDAITQTSQALQTVATALNKIQDVVNQQGNS
LNHLTSQLRQNFQAISSSIQAIYDRLDIIQADQQVDRLITGRLAALNVFVSHTLTKYTEV
RASRQLAQQKVNECVKSQSKRYGFCGNGTHIFSIVNAAPEGLVFLHTVLLPTQYKDVEAW
SGLCVDGRNGYVLRQPNLALYKEGNYYRITSRIMFEPRIPTMADFVQIENCNVTFVNISR
SELQTIVPEYIDVNKTLQELSYKLPNYTVPDLVVEQYNQTILNLTSEISTLENKSAELNY
TVQKLQTLIDNINSTLVDLKWLNRVETYIKWPWWVWLCISVVLIFVVSMLLLCCCSTGCC
GFFSCFASSIR
>HCoV-229E-5/9/84_RBD_from_693A_2008
MFVLLVAYALLHIAGCQTTNGLNTSHSVCNGCVGHSENVFAVESGGYIPSDFAFNNWFLL
TNTSSVVDGVVRSFQPLLLNCLWSVSGSRFTTGFVYFNGTGRGDCKGFYSNASSDVIRYN
INFERNLRRGTILFKTSYGVVVFYCTNNTLVSGDAHIPFGTVLGNFYCFVNTTIGNETTS
AFVGALPKTVREFVISRTGHFYINGYRYFTLGNVEAVNFNVTNAETTVCTVALASYADVL
VNVSQTAIANIIYCNSVINRLRCDQLSFDVPDGFYSTSPIQSVELPVSIVSLPVYHKHTF
IVLYVNFELRRGPGRCYNCRPAVINITLANFNETKGPLCVDTSHFTTQFVGVKFDRWSAS
INTGNCPFSFGKVNNFVKFGSVCFSLKDIPGGCAMPIMANLVNHKSHNIGSLYVSWSDGD
VITGVPQPVEGVSSFMNVTLNKCTKYNIYDVSGVGVIRISNDTFLNGITYTSTSGNLLGF
KDVTNGTIYSITPCNPPDQLVVYQQAVVGAMLSENFTSYGFSNVVEMPKFFYASNGTYNC
TDAVLTYSSFGVCADGSIIAVQPRNVSYDSVSAIVTANLSIPSNWTTSVQVEYLQITSTP
IVVDCSTYVCNGNVRCVELLKQYTSACKTIEDALRNSAMLESADVSEMLTFDKKAFTLAN
VSSFGDYNLSSVIPSLPTSGSRVAGRSAIEDILFSKLVTSGLGTVDADYKKCTKGLSIAD
LACAQYYNGIMVLPGVADAERMAMYTGSLIGGIALGGLTSAASIPFSLAIQSRLNYVALQ
TDVLQENQKILAASFNKAMTNIVDAFTGVNDAITQTSQALQTVATALNKIQDVVNQQGNS
LNHLTSQLRQNFQAISSSIQAIYDRLDIIQADQQVDRLITGRLAALNVFVSHTLTKYTEV
RASRQLAQQKVNECVKSQSKRYGFCGNGTHIFSIVNAAPEGLVFLHTVLLPTQYKDVEAW
SGLCVDGRNGYVLRQPNLALYKEGNYYRITSRIMFEPRIPTMADFVQIENCNVTFVNISR
SELQTIVPEYIDVNKTLQELSYKLPNYTVPDLVVEQYNQTILNLTSEISTLENKSAELNY
TVQKLQTLIDNINSTLVDLKWLNRVETYIKWPWWVWLCISVVLIFVVSMLLLCCCSTGCC
GFFSCFASSIR
>HCoV-229E-5/9/84_RBD_from_Seattle/USA/SC677/2016
MFVLLVAYALLHIAGCQTTNGLNTSHSVCNGCVGHSENVFAVESGGYIPSDFAFNNWFLL
TNTSSVVDGVVRSFQPLLLNCLWSVSGSRFTTGFVYFNGTGRGDCKGFYSNASSDVIRYN
INFERNLRRGTILFKTSYGVVVFYCTNNTLVSGDAHIPFGTVLGNFYCFVNTTIGNETTS
AFVGALPKTVREFVISRTGHFYINGYRYFTLGNVEAVNFNVTNAETTVCTVALASYADVL
VNVSQTAIANIIYCNSVINRLRCDQLSFDVPDGFYSTSPIQSVELPVSIVSLPVYHKHTF
IVLHVKFEHQRGPGKCYNCRPSVINITLANFNETKGPLCVDTSHFTTQFVDNVKLARWSA
SINTGNCPFSFGKVNNFVKFGSVCFSLKDIPGGCAMPIMANLVNHKSHNIGSLYVSWSDG
DVITGVPKPVEGVSSFMNVTLNKCTKYNIYDVSGVGVIRISNDTFLNGITYTSTSGNLLG
FKDVTNGTIYSITPCNPPDQLVVYQQAVVGAMLSENFTSYGFSNVVEMPKFFYASNGTYN
CTDAVLTYSSFGVCADGSIIAVQPRNVSYDSVSAIVTANLSIPSNWTTSVQVEYLQITST
PIVVDCSTYVCNGNVRCVELLKQYTSACKTIEDALRNSAMLESADVSEMLTFDKKAFTLA
NVSSFGDYNLSSVIPSLPTSGSRVAGRSAIEDILFSKLVTSGLGTVDADYKKCTKGLSIA
DLACAQYYNGIMVLPGVADAERMAMYTGSLIGGIALGGLTSAASIPFSLAIQSRLNYVAL
QTDVLQENQKILAASFNKAMTNIVDAFTGVNDAITQTSQALQTVATALNKIQDVVNQQGN
SLNHLTSQLRQNFQAISSSIQAIYDRLDIIQADQQVDRLITGRLAALNVFVSHTLTKYTE
VRASRQLAQQKVNECVKSQSKRYGFCGNGTHIFSIVNAAPEGLVFLHTVLLPTQYKDVEA
WSGLCVDGRNGYVLRQPNLALYKEGNYYRITSRIMFEPRIPTMADFVQIENCNVTFVNIS
RSELQTIVPEYIDVNKTLQELSYKLPNYTVPDLVVEQYNQTILNLTSEISTLENKSAELN
YTVQKLQTLIDNINSTLVDLKWLNRVETYIKWPWWVWLCISVVLIFVVSMLLLCCCSTGC
CGFFSCFASSIR
