# Supplementary material for: A human coronavirus evolves antigenically to escape antibody immunity
Source: PLoS Pathog. 2021 Apr 8;17(4):e1009453. doi: 10.1371/journal.ppat.1009453 (PMC8031418; doi:10.1371/journal.ppat.1009453)
Supplement: S2 Data — There are nine sequences: the five spikes from the 1984, 1992, 2001, 2008, and 2016 viruses (named by strain as shown in Fig 1A), and the four chimeras that consist of the 1984 spike with the RBD of each of the other strains. Each GenPept file annotates key domains in the spike. Note that the C-terminal 19 amino acids are deleted off each spike. These files are at https://github.com/jbloomlab/CoV_229E_antigenic_drift/tree/master/results/seqs_for_expts (ZIP) [file ppat.1009453.s007.zip › S2_Data/HCoV-229E-5_9_84.gp]

LOCUS       HCoV-229E-5/9/84        1151 aa                     UNK 01-JAN-1980
DEFINITION  HCoV-229E-5/9/84.
ACCESSION   HCoV-229E-5/9/84
VERSION     HCoV-229E-5/9/84
KEYWORDS    .
SOURCE      .
  ORGANISM  .
            .
FEATURES             Location/Qualifiers
     S1              17..564
     S2              572..1110
     NTD             38..266
     RBD             292..432
ORIGIN
        1 mfvllvayal lhiagcqttn glntshsvcn gcvghsenvf avesggyips dfafnnwfll
       61 tntssvvdgv vrsfqpllln clwsvsgsrf ttgfvyfngt grgdckgfys nassdviryn
      121 infernlrrg tilfktsygv vvfyctnntl vsgdahipfg tvlgnfycfv nttignetts
      181 afvgalpktv refvisrtgh fyingyryft lgnveavnfn vtnaettvct valasyadvl
      241 vnvsqtaian iiycnsvinr lrcdqlsfdv pdgfystspi qsvelpvsiv slpvyhkhtf
      301 ivlyvdfklq sgvgrcfncr pavvnitlan fnetkgplcv dtshfttkfv ganfgrwsas
      361 intgncpfsf gkvnnfvkfg svcfslkdip ggcampivan laylnsytig slyvswsdgd
      421 vitgvpkpve gvssfmnvtl nkctkyniyd vsgvgviris ndtflngity tstsgnllgf
      481 kdvtngtiys itpcnppdql vvyqqavvga mlsenftsyg fsnvvempkf fyasngtync
      541 tdavltyssf gvcadgsiia vqprnvsyds vsaivtanls ipsnwttsvq veylqitstp
      601 ivvdcstyvc ngnvrcvell kqytsackti edalrnsaml esadvsemlt fdkkaftlan
      661 vssfgdynls svipslptsg srvagrsaie dilfsklvts glgtvdadyk kctkglsiad
      721 lacaqyyngi mvlpgvadae rmamytgsli ggialgglts aasipfslai qsrlnyvalq
      781 tdvlqenqki laasfnkamt nivdaftgvn daitqtsqal qtvatalnki qdvvnqqgns
      841 lnhltsqlrq nfqaisssiq aiydrldiiq adqqvdrlit grlaalnvfv shtltkytev
      901 rasrqlaqqk vnecvksqsk rygfcgngth ifsivnaape glvflhtvll ptqykdveaw
      961 sglcvdgrng yvlrqpnlal ykegnyyrit srimfeprip tmadfvqien cnvtfvnisr
     1021 selqtivpey idvnktlqel syklpnytvp dlvveqynqt ilnltseist lenksaelny
     1081 tvqklqtlid ninstlvdlk wlnrvetyik wpwwvwlcis vvlifvvsml llcccstgcc
     1141 gffscfassi r
//
