# Supplementary material for: A human coronavirus evolves antigenically to escape antibody immunity
Source: PLoS Pathog. 2021 Apr 8;17(4):e1009453. doi: 10.1371/journal.ppat.1009453 (PMC8031418; doi:10.1371/journal.ppat.1009453)
Supplement: S2 Data — There are nine sequences: the five spikes from the 1984, 1992, 2001, 2008, and 2016 viruses (named by strain as shown in Fig 1A), and the four chimeras that consist of the 1984 spike with the RBD of each of the other strains. Each GenPept file annotates key domains in the spike. Note that the C-terminal 19 amino acids are deleted off each spike. These files are at https://github.com/jbloomlab/CoV_229E_antigenic_drift/tree/master/results/seqs_for_expts (ZIP) [file ppat.1009453.s007.zip › S2_Data/HCoV-229E-5_9_84_RBD_from_Seattle_USA_SC677_2016.gp]

LOCUS       RBD_chimera             1152 aa                     UNK 01-JAN-1980
DEFINITION  .
ACCESSION   RBD_chimera
VERSION     RBD_chimera
KEYWORDS    .
SOURCE      .
  ORGANISM  .
            .
FEATURES             Location/Qualifiers
     S1              17..565
     S2              573..1111
     NTD             38..266
     RBD             292..433
ORIGIN
        1 mfvllvayal lhiagcqttn glntshsvcn gcvghsenvf avesggyips dfafnnwfll
       61 tntssvvdgv vrsfqpllln clwsvsgsrf ttgfvyfngt grgdckgfys nassdviryn
      121 infernlrrg tilfktsygv vvfyctnntl vsgdahipfg tvlgnfycfv nttignetts
      181 afvgalpktv refvisrtgh fyingyryft lgnveavnfn vtnaettvct valasyadvl
      241 vnvsqtaian iiycnsvinr lrcdqlsfdv pdgfystspi qsvelpvsiv slpvyhkhtf
      301 ivlhvkfehq rgpgkcyncr psvinitlan fnetkgplcv dtshfttqfv dnvklarwsa
      361 sintgncpfs fgkvnnfvkf gsvcfslkdi pggcampima nlvnhkshni gslyvswsdg
      421 dvitgvpkpv egvssfmnvt lnkctkyniy dvsgvgviri sndtflngit ytstsgnllg
      481 fkdvtngtiy sitpcnppdq lvvyqqavvg amlsenftsy gfsnvvempk ffyasngtyn
      541 ctdavltyss fgvcadgsii avqprnvsyd svsaivtanl sipsnwttsv qveylqitst
      601 pivvdcstyv cngnvrcvel lkqytsackt iedalrnsam lesadvseml tfdkkaftla
      661 nvssfgdynl ssvipslpts gsrvagrsai edilfsklvt sglgtvdady kkctkglsia
      721 dlacaqyyng imvlpgvada ermamytgsl iggialgglt saasipfsla iqsrlnyval
      781 qtdvlqenqk ilaasfnkam tnivdaftgv ndaitqtsqa lqtvatalnk iqdvvnqqgn
      841 slnhltsqlr qnfqaisssi qaiydrldii qadqqvdrli tgrlaalnvf vshtltkyte
      901 vrasrqlaqq kvnecvksqs krygfcgngt hifsivnaap eglvflhtvl lptqykdvea
      961 wsglcvdgrn gyvlrqpnla lykegnyyri tsrimfepri ptmadfvqie ncnvtfvnis
     1021 rselqtivpe yidvnktlqe lsyklpnytv pdlvveqynq tilnltseis tlenksaeln
     1081 ytvqklqtli dninstlvdl kwlnrvetyi kwpwwvwlci svvlifvvsm lllcccstgc
     1141 cgffscfass ir
//
