# Supplementary material for: A human coronavirus evolves antigenically to escape antibody immunity
Source: PLoS Pathog. 2021 Apr 8;17(4):e1009453. doi: 10.1371/journal.ppat.1009453 (PMC8031418; doi:10.1371/journal.ppat.1009453)
Supplement: S2 Data — There are nine sequences: the five spikes from the 1984, 1992, 2001, 2008, and 2016 viruses (named by strain as shown in Fig 1A), and the four chimeras that consist of the 1984 spike with the RBD of each of the other strains. Each GenPept file annotates key domains in the spike. Note that the C-terminal 19 amino acids are deleted off each spike. These files are at https://github.com/jbloomlab/CoV_229E_antigenic_drift/tree/master/results/seqs_for_expts (ZIP) [file ppat.1009453.s007.zip › S2_Data/Seattle_USA_SC677_2016.gp]

LOCUS       Seattle/USA/SC677/2016  1152 aa                     UNK 01-JAN-1980
DEFINITION  Seattle/USA/SC677/2016.
ACCESSION   Seattle/USA/SC677/2016
VERSION     Seattle/USA/SC677/2016
KEYWORDS    .
SOURCE      .
  ORGANISM  .
            .
FEATURES             Location/Qualifiers
     S1              17..565
     S2              573..1111
     NTD             38..266
     RBD             292..433
ORIGIN
        1 mfvllvayal lhiagcqttn gtntshsvcn gcvghsenvf avesggyips nfsfnnwfll
       61 tntssvvdgv vrsfqpllln clwsvsgsqf ttgfvyfngt gsgackgfys nassdviryn
      121 infeenlrrg tilfktsyga vvfyctnntl vsgdahipsg tvlgnfycfv nttignetts
      181 afvgalpktv refvisrtgh fyingyryfs lgdveavnfn vtnaativct valasyadvl
      241 vnvsqtaian iiycnsvinr lrcdqlsfdv pdgfystspi qpvelpmsiv slpvyhkhtf
      301 ivlhvkfehq rgpgkcyncr psvinitlan fnetkgplcv dtshfttqfv dnvklarwsa
      361 sintgncpfs fgkvnnfvkf gsvcfslkdi pggcampima nlvnhkshni gslyvswsdg
      421 dvitgvpkpv egvssfmnvt lnkctkyniy dvsgvgviri sndtflngit ytstsgnllg
      481 fkdvtngtiy sitpcnppdq lvvyqqavvg amlsenftsy gfsnvvempk ffyasngtyn
      541 ctdavltyss fgvcadgsii avqprnvsyd svsaivtanl sipsnwttsv qveylqitst
      601 pivvdcstyv cngnvrcvel lkqytsackt iedalrnsam lesadvseml tfdkkaftla
      661 nvssfgdynl ssvipslprs gsrvagrsai edilfsklvt sglgtvdady kkctkglsia
      721 dlacaqyyng imvlpgvada ermamytgsl iggialgglt saasipfsla iqsrlnyval
      781 qtdvlqenqk ilaasfnkam tnivdaftgv ndaitqtsqa lqtvatalnk iqdvvnqqgn
      841 slnhltsqlr qnfqaisssi qaiydrldii qadqqvdrli tgrlaalnvf vshtltkhte
      901 vrasrqlaqq kvnecvksqs krygfcgngt hifslvnaap eglvflhtvl lptqykdvea
      961 wsglcvdgtn gyvlrqpnla lykegnyyri tsrimfepri ptiadfvqie ncnvtfvnis
     1021 rselqtivpe yidvnktlqe lsyklpnytv pdlvveqynq tilnltseis tlenksaeln
     1081 ytvqklqtli dninstlvdl kwlnrvetyi kwpwwvwlci svvlifvvsm lllcccstgc
     1141 cgffscfass ik
//
