# Supplementary material for: A human coronavirus evolves antigenically to escape antibody immunity
Source: PLoS Pathog. 2021 Apr 8;17(4):e1009453. doi: 10.1371/journal.ppat.1009453 (PMC8031418; doi:10.1371/journal.ppat.1009453)
Supplement: S3 Data — This file is at https://github.com/jbloomlab/CoV_229E_antigenic_drift/blob/master/exptl_data/results/all_neut_titers.csv (CSV) [file ppat.1009453.s008.csv]

serum	virus	neut_titer	is_upper_bound	serum_year	collection_date	collection_year	age
AUSAB-01	229E-2016	34.5	False	AUSAB-01 (2020)	2020-01-01	2020.0	61
AUSAB-02	229E-2016	76.7	False	AUSAB-02 (2020)	2020-01-01	2020.0	73
AUSAB-04	229E-2016	21.9	False	AUSAB-04 (2020)	2020-01-01	2020.0	44
AUSAB-06	229E-2016	23.1	False	AUSAB-06 (2020)	2020-01-01	2020.0	50
AUSAB-07	229E-2016	10.0	True	AUSAB-07 (2020)	2020-01-01	2020.0	44
AUSAB-08	229E-2016	63.4	False	AUSAB-08 (2020)	2020-01-01	2020.0	62
AUSAB-09	229E-2016	22.1	False	AUSAB-09 (2020)	2020-01-01	2020.0	52
AUSAB-10	229E-1984	20.0	False	AUSAB-10 (2020)	2020-01-01	2020.0	73
AUSAB-10	229E-1992	22.4	False	AUSAB-10 (2020)	2020-01-01	2020.0	73
AUSAB-10	229E-2001	25.5	False	AUSAB-10 (2020)	2020-01-01	2020.0	73
AUSAB-10	229E-2008	53.9	False	AUSAB-10 (2020)	2020-01-01	2020.0	73
AUSAB-10	229E-2016	289.3	False	AUSAB-10 (2020)	2020-01-01	2020.0	73
AUSAB-11	229E-2016	29.9	False	AUSAB-11 (2020)	2020-01-01	2020.0	54
AUSAB-12	229E-1984	34.5	False	AUSAB-12 (2020)	2020-01-01	2020.0	38
AUSAB-12	229E-1992	38.3	False	AUSAB-12 (2020)	2020-01-01	2020.0	38
AUSAB-12	229E-2001	50.6	False	AUSAB-12 (2020)	2020-01-01	2020.0	38
AUSAB-12	229E-2008	54.3	False	AUSAB-12 (2020)	2020-01-01	2020.0	38
AUSAB-12	229E-2016	69.2	False	AUSAB-12 (2020)	2020-01-01	2020.0	38
AUSAB-13	229E-2016	44.7	False	AUSAB-13 (2020)	2020-01-01	2020.0	68
AUSAB-15	229E-2016	58.9	False	AUSAB-15 (2020)	2020-01-01	2020.0	58
AUSAB-16	229E-2016	20.9	False	AUSAB-16 (2020)	2020-01-01	2020.0	55
AUSAB-17	229E-1984	244.8	False	AUSAB-17 (2020)	2020-01-01	2020.0	40
AUSAB-17	229E-1992	381.6	False	AUSAB-17 (2020)	2020-01-01	2020.0	40
AUSAB-17	229E-2001	420.5	False	AUSAB-17 (2020)	2020-01-01	2020.0	40
AUSAB-17	229E-2008	279.8	False	AUSAB-17 (2020)	2020-01-01	2020.0	40
AUSAB-17	229E-2016	162.8	False	AUSAB-17 (2020)	2020-01-01	2020.0	40
AUSAB-18	229E-2016	84.5	False	AUSAB-18 (2020)	2020-01-01	2020.0	54
AUSAB-20	229E-1984	147.0	False	AUSAB-20 (2020)	2020-01-01	2020.0	47
AUSAB-20	229E-1992	316.0	False	AUSAB-20 (2020)	2020-01-01	2020.0	47
AUSAB-20	229E-2001	409.6	False	AUSAB-20 (2020)	2020-01-01	2020.0	47
AUSAB-20	229E-2008	249.4	False	AUSAB-20 (2020)	2020-01-01	2020.0	47
AUSAB-20	229E-2016	121.2	False	AUSAB-20 (2020)	2020-01-01	2020.0	47
FH003MJ	229E-1984	59.6	False	FH003MJ (1988)	1987-11-09	1987.9	<40
FH004MM	229E-1984	28.9	False	FH004MM (1989)	1989-06-26	1989.5	<40
FH005DJ	229E-1984	71.1	False	FH005DJ (1987)	1986-10-06	1986.8	66
FH006SM	229E-1984	15.8	False	FH006SM (1987)	1986-12-20	1987.0	<40
FH007TR	229E-1984	124.9	False	FH007TR (1990)	1989-08-29	1989.7	28
FH007TR	229E-1992	10.0	True	FH007TR (1990)	1989-08-29	1989.7	28
FH007TR	229E-2001	10.0	True	FH007TR (1990)	1989-08-29	1989.7	28
FH007TR	229E-2008	10.0	True	FH007TR (1990)	1989-08-29	1989.7	28
FH007TR	229E-2016	10.0	True	FH007TR (1990)	1989-08-29	1989.7	28
FH007TR	229E-1992-RBD	10.0	True	FH007TR (1990)	1989-08-29	1989.7	28
FH007TR	229E-2001-RBD	10.8	False	FH007TR (1990)	1989-08-29	1989.7	28
FH007TR	229E-2008-RBD	16.3	False	FH007TR (1990)	1989-08-29	1989.7	28
FH007TR	229E-2016-RBD	12.4	False	FH007TR (1990)	1989-08-29	1989.7	28
FH008WC	229E-1984	684.4	False	FH008WC (1989)	1989-02-06	1989.1	unknown
FH008WC	229E-1992	11.8	False	FH008WC (1989)	1989-02-06	1989.1	unknown
FH008WC	229E-2001	19.8	False	FH008WC (1989)	1989-02-06	1989.1	unknown
FH008WC	229E-2008	26.7	False	FH008WC (1989)	1989-02-06	1989.1	unknown
FH008WC	229E-2016	13.5	False	FH008WC (1989)	1989-02-06	1989.1	unknown
FH008WC	229E-1992-RBD	10.0	True	FH008WC (1989)	1989-02-06	1989.1	unknown
FH008WC	229E-2001-RBD	19.7	False	FH008WC (1989)	1989-02-06	1989.1	unknown
FH008WC	229E-2008-RBD	61.1	False	FH008WC (1989)	1989-02-06	1989.1	unknown
FH008WC	229E-2016-RBD	47.1	False	FH008WC (1989)	1989-02-06	1989.1	unknown
FH010WB	229E-1984	27.9	False	FH010WB (1990)	1989-12-19	1990.0	69
FH011KG	229E-1984	11.4	False	FH011KG (1988)	1987-12-01	1987.9	<40
FH012MA	229E-1984	17.6	False	FH012MA (1987)	1987-06-29	1987.5	<40
FR1377	229E-1984	10.0	True	FR1377 (goat)
FR1377	229E-1992	10.0	True	FR1377 (goat)
FR1377	229E-2001	10.0	True	FR1377 (goat)
FR1377	229E-2008	10.0	True	FR1377 (goat)
FR1377	229E-2016	10.0	True	FR1377 (goat)
FR1377	229E-1992-RBD	10.0	True	FR1377 (goat)
FR1377	229E-2001-RBD	10.0	True	FR1377 (goat)
FR1377	229E-2008-RBD	10.0	True	FR1377 (goat)
FR1377	229E-2016-RBD	10.0	True	FR1377 (goat)
POP_0007	229E-2016	10.0	True	POP_0007 (2020)	2020-03-03	2020.2	5 to <10 years
POP_0011	229E-2016	46.9	False	POP_0011 (2020)	2020-03-03	2020.2	10 to <15 years
POP_0013	229E-1984	11.2	False	POP_0013 (2020)	2020-03-03	2020.2	10 to <15 years
POP_0013	229E-1992	10.0	True	POP_0013 (2020)	2020-03-03	2020.2	10 to <15 years
POP_0013	229E-2001	10.0	True	POP_0013 (2020)	2020-03-03	2020.2	10 to <15 years
POP_0013	229E-2008	37.4	False	POP_0013 (2020)	2020-03-03	2020.2	10 to <15 years
POP_0013	229E-2016	3432.6	False	POP_0013 (2020)	2020-03-03	2020.2	10 to <15 years
POP_0019	229E-2016	18.7	False	POP_0019 (2020)	2020-03-03	2020.2	>15 years
POP_0026	229E-2016	10.0	True	POP_0026 (2020)	2020-03-04	2020.2	5 to <10 years
POP_0030	229E-1984	13.1	False	POP_0030 (2020)	2020-03-04	2020.2	5 to <10 years
POP_0030	229E-1992	12.2	False	POP_0030 (2020)	2020-03-04	2020.2	5 to <10 years
POP_0030	229E-2001	30.8	False	POP_0030 (2020)	2020-03-04	2020.2	5 to <10 years
POP_0030	229E-2008	26.8	False	POP_0030 (2020)	2020-03-04	2020.2	5 to <10 years
POP_0030	229E-2016	113.8	False	POP_0030 (2020)	2020-03-04	2020.2	5 to <10 years
POP_0034	229E-2016	27.5	False	POP_0034 (2020)	2020-03-04	2020.2	10 to <15 years
POP_0036	229E-2016	28.1	False	POP_0036 (2020)	2020-03-04	2020.2	>15 years
POP_0041	229E-2016	10.0	True	POP_0041 (2020)	2020-03-05	2020.2	0 to <5 years
POP_0045	229E-2016	10.0	True	POP_0045 (2020)	2020-03-05	2020.2	0 to <5 years
POP_0047	229E-2016	32.6	False	POP_0047 (2020)	2020-03-05	2020.2	5 to <10 years
POP_0074	229E-1984	30.6	False	POP_0074 (2020)	2020-03-06	2020.2	10 to <15 years
POP_0074	229E-1992	15.0	False	POP_0074 (2020)	2020-03-06	2020.2	10 to <15 years
POP_0074	229E-2001	140.2	False	POP_0074 (2020)	2020-03-06	2020.2	10 to <15 years
POP_0074	229E-2008	129.8	False	POP_0074 (2020)	2020-03-06	2020.2	10 to <15 years
POP_0074	229E-2016	399.8	False	POP_0074 (2020)	2020-03-06	2020.2	10 to <15 years
POP_0085	229E-2016	10.0	True	POP_0085 (2020)	2020-03-07	2020.2	0 to <5 years
POP_0097	229E-1984	23.4	False	POP_0097 (2020)	2020-03-06	2020.2	>15 years
POP_0097	229E-1992	71.2	False	POP_0097 (2020)	2020-03-06	2020.2	>15 years
POP_0097	229E-2001	106.6	False	POP_0097 (2020)	2020-03-06	2020.2	>15 years
POP_0097	229E-2008	173.7	False	POP_0097 (2020)	2020-03-06	2020.2	>15 years
POP_0097	229E-2016	209.3	False	POP_0097 (2020)	2020-03-06	2020.2	>15 years
POP_0102	229E-2016	14.9	False	POP_0102 (2020)	2020-03-08	2020.2	0 to <5 years
SD85_1	229E-1984	23.0	False	SD85_1 (1985)	1985-01-03	1985.0	27
SD85_2	229E-1984	10.0	True	SD85_2 (1985)	1985-01-08	1985.0	20
SD85_2	229E-1992	10.2	False	SD85_2 (1985)	1985-01-08	1985.0	20
SD85_2	229E-2001	10.0	True	SD85_2 (1985)	1985-01-08	1985.0	20
SD85_2	229E-2008	10.0	True	SD85_2 (1985)	1985-01-08	1985.0	20
SD85_2	229E-2016	10.0	True	SD85_2 (1985)	1985-01-08	1985.0	20
SD85_3	229E-1984	236.1	False	SD85_3 (1985)	1985-04-10	1985.3	26
SD85_3	229E-1992	23.5	False	SD85_3 (1985)	1985-04-10	1985.3	26
SD85_3	229E-2001	13.3	False	SD85_3 (1985)	1985-04-10	1985.3	26
SD85_3	229E-2008	10.0	True	SD85_3 (1985)	1985-04-10	1985.3	26
SD85_3	229E-2016	10.0	True	SD85_3 (1985)	1985-04-10	1985.3	26
SD85_3	229E-1992-RBD	21.3	False	SD85_3 (1985)	1985-04-10	1985.3	26
SD85_3	229E-2001-RBD	17.8	False	SD85_3 (1985)	1985-04-10	1985.3	26
SD85_3	229E-2008-RBD	10.8	False	SD85_3 (1985)	1985-04-10	1985.3	26
SD85_3	229E-2016-RBD	13.9	False	SD85_3 (1985)	1985-04-10	1985.3	26
SD85_4	229E-1984	10.5	False	SD85_4 (1985)	1985-04-11	1985.3	23
SD85_5	229E-1984	76.6	False	SD85_5 (1985)	1985-04-18	1985.3	23
SD85_5	229E-1992	11.7	False	SD85_5 (1985)	1985-04-18	1985.3	23
SD85_5	229E-2001	10.0	True	SD85_5 (1985)	1985-04-18	1985.3	23
SD85_5	229E-2008	10.0	True	SD85_5 (1985)	1985-04-18	1985.3	23
SD85_5	229E-2016	10.0	True	SD85_5 (1985)	1985-04-18	1985.3	23
SD85_5	229E-1992-RBD	10.0	True	SD85_5 (1985)	1985-04-18	1985.3	23
SD85_5	229E-2001-RBD	10.0	True	SD85_5 (1985)	1985-04-18	1985.3	23
SD85_5	229E-2008-RBD	10.0	True	SD85_5 (1985)	1985-04-18	1985.3	23
SD85_5	229E-2016-RBD	10.3	False	SD85_5 (1985)	1985-04-18	1985.3	23
SD85_6	229E-1984	46.4	False	SD85_6 (1985)	1985-04-18	1985.3	40
SD86_1	229E-1984	10.0	True	SD86_1 (1986)	1986-01-24	1986.1	50
SD86_2	229E-1984	41.1	False	SD86_2 (1986)	1986-01-29	1986.1	23
SD86_3	229E-1984	15.4	False	SD86_3 (1986)	1986-02-13	1986.1	27
SD86_4	229E-1984	29.9	False	SD86_4 (1986)	1986-02-19	1986.1	25
SD86_5	229E-1984	116.6	False	SD86_5 (1986)	1986-03-10	1986.2	35
SD86_5	229E-1992	70.5	False	SD86_5 (1986)	1986-03-10	1986.2	35
SD86_5	229E-2001	55.3	False	SD86_5 (1986)	1986-03-10	1986.2	35
SD86_5	229E-2008	53.0	False	SD86_5 (1986)	1986-03-10	1986.2	35
SD86_5	229E-2016	17.9	False	SD86_5 (1986)	1986-03-10	1986.2	35
SD86_5	229E-1992-RBD	45.0	False	SD86_5 (1986)	1986-03-10	1986.2	35
SD86_5	229E-2001-RBD	60.4	False	SD86_5 (1986)	1986-03-10	1986.2	35
SD86_5	229E-2008-RBD	155.5	False	SD86_5 (1986)	1986-03-10	1986.2	35
SD86_5	229E-2016-RBD	69.8	False	SD86_5 (1986)	1986-03-10	1986.2	35
SD86_6	229E-1984	90.8	False	SD86_6 (1986)	1986-04-10	1986.3	32
SD86_6	229E-1992	23.2	False	SD86_6 (1986)	1986-04-10	1986.3	32
SD86_6	229E-2001	24.1	False	SD86_6 (1986)	1986-04-10	1986.3	32
SD86_6	229E-2008	17.3	False	SD86_6 (1986)	1986-04-10	1986.3	32
SD86_6	229E-2016	10.0	True	SD86_6 (1986)	1986-04-10	1986.3	32
SD86_6	229E-1992-RBD	30.5	False	SD86_6 (1986)	1986-04-10	1986.3	32
SD86_6	229E-2001-RBD	15.9	False	SD86_6 (1986)	1986-04-10	1986.3	32
SD86_6	229E-2008-RBD	26.4	False	SD86_6 (1986)	1986-04-10	1986.3	32
SD86_6	229E-2016-RBD	20.3	False	SD86_6 (1986)	1986-04-10	1986.3	32
SD87_1	229E-1984	77.7	False	SD87_1 (1987)	1987-01-08	1987.0	38
SD87_2	229E-1984	116.8	False	SD87_2 (1987)	1987-01-22	1987.1	24
SD87_2	229E-1992	11.7	False	SD87_2 (1987)	1987-01-22	1987.1	24
SD87_2	229E-2001	10.0	True	SD87_2 (1987)	1987-01-22	1987.1	24
SD87_2	229E-2008	10.0	True	SD87_2 (1987)	1987-01-22	1987.1	24
SD87_2	229E-2016	10.0	True	SD87_2 (1987)	1987-01-22	1987.1	24
SD87_2	229E-1992-RBD	10.0	True	SD87_2 (1987)	1987-01-22	1987.1	24
SD87_2	229E-2001-RBD	11.0	False	SD87_2 (1987)	1987-01-22	1987.1	24
SD87_2	229E-2008-RBD	12.1	False	SD87_2 (1987)	1987-01-22	1987.1	24
SD87_2	229E-2016-RBD	12.4	False	SD87_2 (1987)	1987-01-22	1987.1	24
SD87_3	229E-1984	31.0	False	SD87_3 (1987)	1987-02-11	1987.1	32
SD87_4	229E-1984	372.7	False	SD87_4 (1987)	1987-03-16	1987.2	22
SD87_4	229E-1992	29.9	False	SD87_4 (1987)	1987-03-16	1987.2	22
SD87_4	229E-2001	25.8	False	SD87_4 (1987)	1987-03-16	1987.2	22
SD87_4	229E-2008	10.0	True	SD87_4 (1987)	1987-03-16	1987.2	22
SD87_4	229E-2016	10.0	True	SD87_4 (1987)	1987-03-16	1987.2	22
SD87_4	229E-1992-RBD	19.5	False	SD87_4 (1987)	1987-03-16	1987.2	22
SD87_4	229E-2001-RBD	41.2	False	SD87_4 (1987)	1987-03-16	1987.2	22
SD87_4	229E-2008-RBD	21.5	False	SD87_4 (1987)	1987-03-16	1987.2	22
SD87_4	229E-2016-RBD	13.5	False	SD87_4 (1987)	1987-03-16	1987.2	22
SD87_5	229E-1984	28.9	False	SD87_5 (1987)	1987-04-09	1987.3	36
SD87_6	229E-1984	112.5	False	SD87_6 (1987)	1987-04-30	1987.3	29
SD87_6	229E-1992	36.3	False	SD87_6 (1987)	1987-04-30	1987.3	29
SD87_6	229E-2001	50.1	False	SD87_6 (1987)	1987-04-30	1987.3	29
SD87_6	229E-2008	24.4	False	SD87_6 (1987)	1987-04-30	1987.3	29
SD87_6	229E-2016	10.0	True	SD87_6 (1987)	1987-04-30	1987.3	29
SD87_6	229E-1992-RBD	28.0	False	SD87_6 (1987)	1987-04-30	1987.3	29
SD87_6	229E-2001-RBD	39.4	False	SD87_6 (1987)	1987-04-30	1987.3	29
SD87_6	229E-2008-RBD	59.8	False	SD87_6 (1987)	1987-04-30	1987.3	29
SD87_6	229E-2016-RBD	52.2	False	SD87_6 (1987)	1987-04-30	1987.3	29
SD92_1	229E-1992	11.5	False	SD92_1 (1992)	1992-01-21	1992.1	41
SD92_2	229E-1992	22.8	False	SD92_2 (1992)	1992-02-28	1992.2	30
SD92_3	229E-1992	15.5	False	SD92_3 (1992)	1992-03-05	1992.2	unknown
SD92_4	229E-1992	16.0	False	SD92_4 (1992)	1992-03-17	1992.2	53
SD92_5	229E-1992	43.0	False	SD92_5 (1992)	1992-04-27	1992.3	41
SD92_6	229E-1992	15.7	False	SD92_6 (1992)	1992-04-28	1992.3	42
SD93_1	229E-1984	153.5	False	SD93_1 (1993)	1993-01-22	1993.1	unknown
SD93_1	229E-1992	95.1	False	SD93_1 (1993)	1993-01-22	1993.1	unknown
SD93_1	229E-2001	120.2	False	SD93_1 (1993)	1993-01-22	1993.1	unknown
SD93_1	229E-2008	132.3	False	SD93_1 (1993)	1993-01-22	1993.1	unknown
SD93_1	229E-2016	86.4	False	SD93_1 (1993)	1993-01-22	1993.1	unknown
SD93_2	229E-1992	10.0	True	SD93_2 (1993)	1993-02-24	1993.1	30
SD93_3	229E-1992	12.9	False	SD93_3 (1993)	1993-03-04	1993.2	29
SD93_4	229E-1984	410.2	False	SD93_4 (1993)	1993-03-15	1993.2	20
SD93_4	229E-1992	252.5	False	SD93_4 (1993)	1993-03-15	1993.2	20
SD93_4	229E-2001	78.6	False	SD93_4 (1993)	1993-03-15	1993.2	20
SD93_4	229E-2008	42.5	False	SD93_4 (1993)	1993-03-15	1993.2	20
SD93_4	229E-2016	11.9	False	SD93_4 (1993)	1993-03-15	1993.2	20
SD93_5	229E-1992	10.7	False	SD93_5 (1993)	1993-04-02	1993.2	31
SD93_6	229E-1992	21.7	False	SD93_6 (1993)	1993-04-21	1993.3	53
SD95_1	229E-1992	10.8	False	SD95_1 (1995)	1995-01-10	1995.0	unknown
SD95_2	229E-1992	61.5	False	SD95_2 (1995)	1995-01-16	1995.0	56
SD95_3	229E-1984	227.2	False	SD95_3 (1995)	1995-02-21	1995.1	unknown
SD95_3	229E-1992	91.6	False	SD95_3 (1995)	1995-02-21	1995.1	unknown
SD95_3	229E-2001	58.6	False	SD95_3 (1995)	1995-02-21	1995.1	unknown
SD95_3	229E-2008	72.4	False	SD95_3 (1995)	1995-02-21	1995.1	unknown
SD95_3	229E-2016	28.7	False	SD95_3 (1995)	1995-02-21	1995.1	unknown
SD95_4	229E-1984	65.0	False	SD95_4 (1995)	1995-02-28	1995.2	unknown
SD95_4	229E-1992	103.5	False	SD95_4 (1995)	1995-02-28	1995.2	unknown
SD95_4	229E-2001	57.9	False	SD95_4 (1995)	1995-02-28	1995.2	unknown
SD95_4	229E-2008	44.2	False	SD95_4 (1995)	1995-02-28	1995.2	unknown
SD95_4	229E-2016	13.0	False	SD95_4 (1995)	1995-02-28	1995.2	unknown
SD95_5	229E-1992	10.0	False	SD95_5 (1995)	1995-03-20	1995.2	5
SD95_6	229E-1992	12.4	False	SD95_6 (1995)	1995-04-05	1995.3	unknown
SD95_7	229E-1984	55.5	False	SD95_7 (1995)	1995-04-07	1995.3	12
SD95_7	229E-1992	108.1	False	SD95_7 (1995)	1995-04-07	1995.3	12
SD95_7	229E-2001	26.6	False	SD95_7 (1995)	1995-04-07	1995.3	12
SD95_7	229E-2008	14.1	False	SD95_7 (1995)	1995-04-07	1995.3	12
SD95_7	229E-2016	10.0	True	SD95_7 (1995)	1995-04-07	1995.3	12
